# Supplementary material for: Clinicopathological and molecular subtypes of breast cancer in the Eastern Cape, South Africa: A two-year retrospective study
Source: PLoS One. 2025 Jul 21;20(7):e0325387. doi: 10.1371/journal.pone.0325387 (PMC12279119; doi:10.1371/journal.pone.0325387)
Supplement: S1 Table — (XLSX) [file pone.0325387.s001.xlsx]

## Sheet: MW RECODED Data
Case no MW	AGE	AGE GROUP	AGE GROUPS	SEX	ETHNICITY	TYPE OF RESIDENCE	BREAST LUMP	BREAST LUMP SIDE	NIPPLE DISCHARGE	SPONTANEOUS ND	BLOODY ND	SIDE OF ND	SKIN CHANGES/APPEARANCE	SIDE OF SKIN CHANGE	MASTALGIA	SIDE	CYCLICAL	LOCATION	PREVIOUS BREAST PROBLEM	BENIGN	MALIGNANT	AUXILLARY LUMP	AUX SIDE	DURATION OF PRESENTING COMPLAINT	MENOPAUSE	CONTRACEPTION	HRT	FAMILY HISTORY OF BREAST CANCER	FAMILY OTHER	FAMILY HISTORY OF OTHER CANCERS	TUMOR SIZE (CM)	T STAGE	FIXED	AFFECTED BREAST SIDE	AFFECTED QUADRANT	OEDEMA	NIPPLE RETRACTION	SKIN DIMPLING	ULCERTATION	PAGETS	FIXITY	HARDNESS	PALPABLE AUXILLARY LYMPH NODES	LYMPTH NODES SIZE	LYMPTH NODES SIDE	LYMPTH NODES LOCATION	LYMPTH NODES FIXED	CLINICAL STAGE T	CLINICAL STAGE N
1	43	3: 40-49	2: 40-59	FEMALE	AFRICAN	RURAL	YES	LEFT	NO					LEFT	NO				NO			NO		1: LESS 3 MONTHS	PRE	None	NO	NO		NO	5	2: 2-5cm	NO	LEFT	3: LOWER INNER	NO	NO	NO	NO	NO	NO	NO	NO					T2	N0
2	58	4: 50-59	2: 40-59	FEMALE	AFRICAN	PERIURBAN	YES	RIGHT	NO				NO		NO				NO			YES	RIGHT	2: 3-6 MONTHS	POST	None	NO	NO		NO	6	3: >5cm	NO	RIGHT	3: LOWER INNER	NO	NO	NO	NO	NO	NO	YES	YES	1: <2cm	RIGHT	AXILLARY	NO	T3	N1
3	68	5: 60-69	3: >=60 years	FEMALE	AFRICAN	RURAL	YES	RIGHT	NO				NO		NO				NO			NO		2: 3-6 MONTHS	POST	None	NO	NO		NO	3	2: 2-5cm		RIGHT	1: UPPER OUTER								NO					T2	N0
4	86	6: >=70 years	3: >=60 years	FEMALE	AFRICAN	RURAL	YES	RIGHT	NO				YES	RIGHT	NO				NO			YES	RIGHT	2: 3-6 MONTHS	POST	None	NO	NO		NO	8	3: >5cm	BOTH	RIGHT	1: UPPER OUTER	YES	NO	YES	NO	NO	BOTH	YES	YES	1: <2cm	RIGHT	AXILLARY + SUPRA	YES	T4c	N3
5	40	3: 40-49	2: 40-59	FEMALE	AFRICAN	PERIURBAN	NO		YES	NO	YES	UNILATERAL	NO		YES	LEFT	NO	FOCAL	NO			NO		1: LESS 3 MONTHS	PRE	None	NO	NO		NO	2	2: 2-5cm	NO	LEFT	1: UPPER OUTER	NO	NO	NO	NO	NO	NO	NO	NO					T2	N0
6	37	2: 30-39	1: <=40	FEMALE	AFRICAN	RURAL	YES	RIGHT	NO				NO		NO				NO			NO		1: LESS 3 MONTHS	PRE	None	NO	NO		NO	2	1: <2cm	NO	RIGHT	1: UPPER OUTER	NO	NO	NO	NO	NO	NO	NO	NO					T1	N0
7	77	6: >=70 years	3: >=60 years	FEMALE	AFRICAN	RURAL	YES	LEFT	NO				YES	LEFT	YES	LEFT	NO	FOCAL	NO			YES	LEFT	5: MORE THAN 12 MONTHS	POST	None	NO	NO		NO	5	2: 2-5cm	BOTH	LEFT	1: UPPER OUTER	YES	NO	YES	YES	NO	BOTH	YES	YES	1: <2cm	LEFT	AXILLARY	YES	T4c	N2
8	70	6: >=70 years	3: >=60 years	FEMALE	AFRICAN	PERIURBAN	YES	LEFT	NO				NO		NO				NO			NO		3: 7-9 MONTHS	POST	None	NO	NO		NO	5	2: 2-5cm	NO	LEFT	1: UPPER OUTER	NO	NO	NO	NO	NO	NO	NO	NO					T2	N0
9	76	6: >=70 years	3: >=60 years	FEMALE	AFRICAN	RURAL	YES	RIGHT	NO				NO		NO				NO			NO		1: LESS 3 MONTHS	POST	None	NO	NO		NO	4	2: 2-5cm	NO	RIGHT	4: LOWER OUTER	NO	NO	NO	NO	NO	NO	NO	NO					T2	N2
10	38	2: 30-39	1: <=40	FEMALE	AFRICAN	PERIURBAN	YES	RIGHT	NO				YES	RIGHT	NO				NO			NO		1: LESS 3 MONTHS	PRE	None	NO	YES	AUNT	NO	2	2: 2-5cm	NO	RIGHT	1: UPPER OUTER	NO	NO	YES	NO	NO	NO	NO	NO					T2	N0
11	40	3: 40-49	2: 40-59	FEMALE	AFRICAN	RURAL	YES	LEFT	NO				YES	LEFT	NO				NO			NO		5: MORE THAN 12 MONTHS	PRE	Depo Injectable	NO	YES	AUNT	NO	5	2: 2-5cm	SKIN_ULC_SAT_OED	LEFT	1: UPPER OUTER	NO	NO	YES	NO	NO	SKIN	YES	NO					T4b	N0
12	59	4: 50-59	2: 40-59	FEMALE	AFRICAN	RURAL	YES	LEFT	NO				NO		YES	LEFT	NO	FOCAL	NO			YES	LEFT	2: 3-6 MONTHS	POST	None	NO	NO		NO	9	3: >5cm	SKIN_ULC_SAT_OED	LEFT	4: LOWER OUTER	NO	NO	YES	NO	NO	SKIN	YES	YES	2: 2-5cm	LEFT	AXILLARY	YES	T4b	N2
13	77	6: >=70 years	3: >=60 years	FEMALE	AFRICAN	RURAL	YES	RIGHT	NO				YES	RIGHT	NO				NO			YES	RIGHT	4: 10-12 MONTHS	POST	None	NO	NO		NO	12	3: >5cm	BOTH	RIGHT	1: UPPER OUTER	YES	NO	YES	NO	NO	BOTH	YES	YES	3: >5cm	RIGHT	AXILLARY	YES	T4c	N2
14	74	6: >=70 years	3: >=60 years	FEMALE	AFRICAN	RURAL	YES	RIGHT	NO				NO		NO				NO			NO		2: 3-6 MONTHS	POST	None	NO	NO		NO	6	3: >5cm	NO	RIGHT	7: CENTRAL	NO	NO	NO	NO	NO	NO	NO	NO					T3	N0
15	54	4: 50-59	2: 40-59	FEMALE	AFRICAN	RURAL	YES	LEFT	NO				YES	LEFT	NO				NO			NO		2: 3-6 MONTHS	POST	None	NO	NO		NO	5	2: 2-5cm	SKIN_ULC_SAT_OED	LEFT	1: UPPER OUTER	NO	NO	YES	NO	NO	SKIN	YES	NO					T4b	N0
16	47	3: 40-49	2: 40-59	FEMALE	AFRICAN	PERIURBAN	YES	LEFT	NO				YES	LEFT	NO				NO			YES	LEFT	2: 3-6 MONTHS	PRE	Depo Injectable	NO	NO		NO	9	3: >5cm	SKIN_ULC_SAT_OED	LEFT	6: ENTIRE BREAST	YES	NO	YES	NO	NO	BOTH	YES	YES	1: <2cm	LEFT	AXILLARY	YES	T4b	N2
17	83	6: >=70 years	3: >=60 years	FEMALE	COLOURED	RURAL	YES	RIGHT	NO				YES	RIGHT	NO				NO			YES	RIGHT	5: MORE THAN 12 MONTHS	POST	None	NO	NO		NO	12	3: >5cm	CHEST WALL	RIGHT	1: UPPER OUTER	NO	NO	YES	NO	NO	CHEST WALL	YES	YES	2: 2-5cm	RIGHT	AXILLARY	YES	T4a	N2
18	58	4: 50-59	2: 40-59	FEMALE	AFRICAN	RURAL	YES	RIGHT	NO				YES	RIGHT	NO				NO			YES	RIGHT	4: 10-12 MONTHS	POST	None	NO	NO		NO	10	3: >5cm	BOTH	RIGHT	1: UPPER OUTER	YES	NO	YES	YES	NO	BOTH	YES	YES	2: 2-5cm	RIGHT	AXILLARY	YES	T4c	N2
19	33	2: 30-39	1: <=40	FEMALE	AFRICAN	RURAL	YES	RIGHT	NO				YES	RIGHT	NO				NO			YES	RIGHT	2: 3-6 MONTHS	PRE	None	NO	NO		NO	8	3: >5cm	BOTH	RIGHT	1: UPPER OUTER	YES	NO	YES	NO	NO	BOTH	YES	YES	1: <2cm	BILATERAL	AXILLARY	YES	T4c	N3
20	88	6: >=70 years	3: >=60 years	FEMALE	AFRICAN	RURAL	YES	RIGHT	NO				YES	RIGHT	YES	RIGHT	NO	FOCAL	NO			YES	RIGHT	1: LESS 3 MONTHS	POST	None	NO	NO		NO	7	3: >5cm	SKIN_ULC_SAT_OED	RIGHT	1: UPPER OUTER	YES	NO	NO	NO	NO	SKIN	YES	YES	1: <2cm	RIGHT	AXILLARY	NO	T4b	N1
21	31	2: 30-39	1: <=40	FEMALE	AFRICAN	PERIURBAN	YES	RIGHT	NO				YES	RIGHT	NO				NO			NO		1: LESS 3 MONTHS	PRE	None	NO	NO		NO	4	2: 2-5cm	SKIN_ULC_SAT_OED	RIGHT	1: UPPER OUTER	NO	NO	YES	NO	NO	SKIN	YES	NO					T4b	N0
22	51	4: 50-59	2: 40-59	FEMALE	AFRICAN	RURAL	YES	RIGHT	NO				NO		NO				NO			NO		5: MORE THAN 12 MONTHS	POST	None	NO	NO		NO	8	3: >5cm	NO	RIGHT	1: UPPER OUTER	NO	NO	NO	NO	NO	NO	YES	NO					T3	N0
23	42	3: 40-49	2: 40-59	FEMALE	AFRICAN	RURAL	YES	LEFT											NO			YES	LEFT		PERI	None	NO				4	2: 2-5cm	SKIN_ULC_SAT_OED	LEFT	1: UPPER OUTER	NO	NO	NO	NO	NO	NO	YES	YES	1: <2cm	LEFT	AXILLARY	NO	T4b	N1
24	70	6: >=70 years	3: >=60 years	FEMALE	AFRICAN	RURAL	YES	LEFT	NO				NO		NO				NO			NO		5: MORE THAN 12 MONTHS	POST	None	NO	NO		NO	4	2: 2-5cm	NO	LEFT	1: UPPER OUTER	NO	NO	NO	NO	NO	NO	YES	NO					T2	N0
25	25	1: <30 years	1: <=40	FEMALE	WHITE	RURAL	YES	RIGHT	NO				NO		NO				NO			YES	RIGHT	1: LESS 3 MONTHS	PRE	None	NO	NO		NO	5	2: 2-5cm	NO	RIGHT	4: LOWER OUTER	NO		NO	NO	NO	NO	YES	YES	1: <2cm	RIGHT	AXILLARY	NO	T2	N1
26	43	3: 40-49	2: 40-59	FEMALE	AFRICAN	RURAL	YES	LEFT	NO				YES	LEFT	YES	LEFT	NO	FOCAL	NO			YES	LEFT	2: 3-6 MONTHS	PRE	None	NO	YES	MOTHER	NO	9	3: >5cm	BOTH	LEFT	6: ENTIRE BREAST	YES	NO	YES	NO	NO	BOTH	YES	YES	2: 2-5cm	LEFT	AXILLARY	YES	T4c	N2
27	86	6: >=70 years	3: >=60 years	FEMALE	AFRICAN	RURAL	YES	LEFT	NO				NO		NO				NO			NO		4: 10-12 MONTHS	POST	None	NO	NO		NO	5	3: >5cm	NO	LEFT	1: UPPER OUTER	NO	NO	NO	NO	NO	NO	NO	NO					T3	N0
28	53	4: 50-59	2: 40-59	FEMALE	AFRICAN	PERIURBAN	YES	BILATERAL	NO				NO		NO				NO			YES	BILATERAL	1: LESS 3 MONTHS	POST	None	NO	NO		NO	5	2: 2-5cm	NO	BILATERAL	1: UPPER OUTER	NO	NO	NO	NO	NO	NO	YES	YES	1: <2cm	BILATERAL	AXILLARY	NO	T2	N1
29	64	5: 60-69	3: >=60 years	FEMALE	AFRICAN	RURAL	YES	LEFT	NO				NO		YES	LEFT	NO	FOCAL	NO					1: LESS 3 MONTHS	POST	None	NO	NO		NO	6	3: >5cm	NO	LEFT	1: UPPER OUTER	NO	NO	NO	NO	NO	NO	NO	NO					T3	N0
30	57	4: 50-59	2: 40-59	FEMALE	COLOURED	URBAN	NO		NO				NO		YES	LEFT	NO	FOCAL	NO			NO		4: 10-12 MONTHS	POST	None	NO	NO		NO	4	2: 2-5cm	NO	LEFT	3: LOWER INNER	NO	NO	NO	NO	NO	NO	NO	NO					T3	N0
31	58	4: 50-59	2: 40-59	FEMALE	AFRICAN	URBAN	YES	LEFT	NO				YES	LEFT	YES	LEFT	NO	FOCAL	NO			YES	LEFT	2: 3-6 MONTHS	POST	None	NO	NO		NO	10	3: >5cm	BOTH	LEFT	6: ENTIRE BREAST	YES	NO	YES	NO	NO	BOTH	YES	YES	2: 2-5cm	LEFT	AXILLARY + SUPRA	YES	T4c	N3
32	51	4: 50-59	2: 40-59	FEMALE	AFRICAN	URBAN	YES	LEFT	NO				YES	LEFT	YES	LEFT	NO	FOCAL	NO			YES	LEFT	1: LESS 3 MONTHS	PERI	None	NO	NO		NO	15	3: >5cm	INFLAM BC	LEFT	6: ENTIRE BREAST	YES	NO	YES	NO	NO	SKIN	YES	YES	2: 2-5cm	LEFT	AXILLARY	NO	T4d	N1
33	47	3: 40-49	2: 40-59	FEMALE	AFRICAN	URBAN	YES	RIGHT	NO				NO		NO				NO			NO		1: LESS 3 MONTHS	POST	None	NO	NO		NO	3	2: 2-5cm	NO	RIGHT	1: UPPER OUTER	NO	NO	NO	NO	NO	CHEST WALL	NO	NO					T2	N0
34	37	2: 30-39	1: <=40	FEMALE	AFRICAN	URBAN	YES	LEFT	NO				YES	LEFT	NO				NO			YES	LEFT	2: 3-6 MONTHS	PRE	Depo Injectable	NO	NO		NO	6	3: >5cm	SKIN_ULC_SAT_OED	LEFT	1: UPPER OUTER	YES	NO	YES	NO	NO	SKIN	YES	YES	1: <2cm	LEFT	AXILLARY	YES	T4b	N2
35	42	3: 40-49	2: 40-59	FEMALE	AFRICAN	RURAL	YES	LEFT	NO				YES	LEFT	NO				NO			YES	LEFT	2: 3-6 MONTHS	PERI	None	NO	NO		NO	0	3: >5cm	SKIN_ULC_SAT_OED	LEFT		YES	NO	YES	NO	NO	BOTH	YES	YES	1: <2cm	LEFT	AXILLARY	NO	T4c	N1
36	54	4: 50-59	2: 40-59	FEMALE	AFRICAN	PERIURBAN	YES	RIGHT	NO				YES	RIGHT	YES	RIGHT	NO	FOCAL	NO			YES	RIGHT	2: 3-6 MONTHS	POST	None	NO	NO		NO	10	3: >5cm	BOTH	RIGHT	1: UPPER OUTER	YES	NO	YES	YES	NO	BOTH	YES	YES	2: 2-5cm	RIGHT	AXILLARY	YES	T4c	N2
37	42	3: 40-49	2: 40-59	FEMALE	COLOURED	PERIURBAN	YES	RIGHT	NO				NO		NO				NO			NO		1: LESS 3 MONTHS	PRE	None	NO	NO		NO	7	3: >5cm	NO	RIGHT	1: UPPER OUTER	NO	NO	NO	NO	NO	NO	YES	NO					T3	N0
38	52	4: 50-59	2: 40-59	FEMALE	AFRICAN	RURAL	YES	RIGHT	NO				YES	RIGHT	NO				NO			YES	RIGHT	1: LESS 3 MONTHS	POST	None	NO	NO		NO	12	3: >5cm	BOTH	RIGHT	1: UPPER OUTER	YES	NO	YES	YES	NO	BOTH	YES	YES	2: 2-5cm	RIGHT	AXILLARY	YES	T4c	N2
39	54	4: 50-59	2: 40-59	FEMALE	AFRICAN	RURAL	YES	RIGHT	NO				YES	RIGHT	YES	RIGHT	NO	DIFFUSE	NO			YES	RIGHT	2: 3-6 MONTHS	POST	None	NO	NO		NO	15	3: >5cm	INFLAM BC	RIGHT	6: ENTIRE BREAST	YES	NO	YES	NO	NO	BOTH	YES	YES	1: <2cm	RIGHT	AXILLARY	NO	T4d	N1
40	99	6: >=70 years	3: >=60 years	FEMALE	AFRICAN	RURAL	YES	LEFT	NO				NO		NO				NO			NO		2: 3-6 MONTHS	POST	None	NO	NO		NO	6	3: >5cm	NO	LEFT	1: UPPER OUTER	NO	NO	NO	NO	NO	NO	NO	NO					T3	N0
41	45	3: 40-49	2: 40-59	FEMALE	ASIAN	URBAN	YES	LEFT	NO				NO		NO				NO			YES	LEFT	1: LESS 3 MONTHS	POST	None	NO	NO		NO	3	2: 2-5cm	NO	LEFT	1: UPPER OUTER	NO	NO	NO	NO	NO	NO	NO	YES	1: <2cm	LEFT	AXILLARY	NO	T2	N1
42	52	4: 50-59	2: 40-59	FEMALE	AFRICAN	RURAL	YES	LEFT	NO				NO		YES	LEFT	NO	FOCAL	NO			NO		1: LESS 3 MONTHS	POST	None	NO	NO		NO	2	2: 2-5cm	NO	LEFT	1: UPPER OUTER	NO	NO	NO	NO	NO	NO	YES	NO					T2	N0
43	63	5: 60-69	3: >=60 years	FEMALE	COLOURED	URBAN	YES	RIGHT	NO				NO		NO				NO			NO		1: LESS 3 MONTHS	POST	None	NO	NO		NO	3	2: 2-5cm	NO	RIGHT	1: UPPER OUTER	NO	NO	NO	NO	NO	NO	NO	NO					T2	N0
44	65	5: 60-69	3: >=60 years	FEMALE	AFRICAN	URBAN	YES	RIGHT	NO				NO		YES	RIGHT	NO	FOCAL	NO			NO		5: MORE THAN 12 MONTHS	POST	None	NO	NO		NO	9	3: >5cm	NO	RIGHT	1: UPPER OUTER	NO	NO	YES	NO	NO	NO	YES	NO					T3	N0
45	39	2: 30-39	1: <=40	FEMALE	AFRICAN	RURAL	YES	RIGHT	NO				NO		NO				NO			YES	RIGHT	1: LESS 3 MONTHS	PRE	None	NO	NO		NO	7	3: >5cm	NO	RIGHT	1: UPPER OUTER								YES	3: >5cm	RIGHT	AXILLARY	YES	T3	N2
46	47	3: 40-49	2: 40-59	FEMALE	AFRICAN	URBAN	YES	LEFT	NO				NO		NO				NO			YES	LEFT	5: MORE THAN 12 MONTHS	PRE	Depo Injectable	NO	YES	AUNT	NO	4	2: 2-5cm	NO	LEFT	1: UPPER OUTER	NO	NO	NO	NO	NO	NO		YES	1: <2cm	LEFT	AXILLARY	YES	T2	N2
47	55	4: 50-59	2: 40-59	FEMALE	AFRICAN	RURAL	YES	LEFT	NO				YES	LEFT	YES	LEFT	NO	FOCAL	NO			NO		2: 3-6 MONTHS	POST	None	NO	NO		NO	9	3: >5cm	SKIN_ULC_SAT_OED	LEFT	1: UPPER OUTER	NO	YES	YES	NO	NO	SKIN	YES	NO					T4b	N0
48	41	3: 40-49	2: 40-59	FEMALE	AFRICAN	URBAN	YES	RIGHT	NO				NO		NO				NO					1: LESS 3 MONTHS	PERI	Depo Injectable	NO	NO		NO	4	2: 2-5cm	NO	RIGHT	1: UPPER OUTER	NO	NO	NO	NO	NO	NO	NO	NO					T2	N0
49	46	3: 40-49	2: 40-59	FEMALE	AFRICAN	RURAL	YES	LEFT	NO				NO						NO			NO		1: LESS 3 MONTHS	PERI	Other	NO	NO		NO	6	3: >5cm	CHEST WALL	LEFT	1: UPPER OUTER	NO	YES	NO	NO	NO	CHEST WALL	YES	YES	2: 2-5cm	LEFT	AXILLARY	YES	T4a	N2
50	50	4: 50-59	2: 40-59	FEMALE	AFRICAN	RURAL	YES	LEFT	NO				YES	LEFT	NO				NO			YES	LEFT	2: 3-6 MONTHS	PERI	None	NO	NO		NO	8	3: >5cm	BOTH	LEFT	1: UPPER OUTER	NO	NO	YES	NO	NO	BOTH	YES	YES	2: 2-5cm	LEFT	AXILLARY	NO	T4c	N2
51	58	4: 50-59	2: 40-59	FEMALE	AFRICAN	RURAL	YES	LEFT	NO				NO		NO				NO			YES	LEFT	2: 3-6 MONTHS	POST	None	NO	NO		NO	5	2: 2-5cm	NO	LEFT	1: UPPER OUTER	NO	NO	NO	NO	NO	NO	YES	YES	1: <2cm	LEFT	AXILLARY	NO	T2	N1
52	82	6: >=70 years	3: >=60 years	FEMALE	AFRICAN	RURAL	YES	LEFT	NO				YES	LEFT	NO				NO			YES	LEFT	2: 3-6 MONTHS	POST	None	NO	NO		NO	5	3: >5cm	INFLAM BC	LEFT	6: ENTIRE BREAST	YES	NO	NO	YES	NO	SKIN	YES	YES	2: 2-5cm	LEFT	AXILLARY	YES	T4d	N2
53	34	2: 30-39	1: <=40	FEMALE	COLOURED	PERIURBAN	YES	RIGHT	NO													YES	RIGHT	2: 3-6 MONTHS	PRE	None	NO	NO		NO	10	3: >5cm	SKIN_ULC_SAT_OED	RIGHT	1: UPPER OUTER	YES	YES	YES	NO	NO	SKIN	YES	YES	2: 2-5cm	RIGHT	AXILLARY + SUPRA	YES	T4b	N3
54	70	6: >=70 years	3: >=60 years	FEMALE	AFRICAN	URBAN	YES	LEFT	NO				YES	LEFT	YES	LEFT	NO	FOCAL	NO			YES	LEFT	1: LESS 3 MONTHS	POST	None	NO	NO		NO	4	2: 2-5cm	SKIN_ULC_SAT_OED	LEFT	1: UPPER OUTER	YES	NO	NO	NO	NO	SKIN	NO	YES	2: 2-5cm	LEFT	AXILLARY	NO	T4b	N1
55	62	5: 60-69	3: >=60 years	FEMALE	WHITE	URBAN	YES	RIGHT	NO				NO		NO				NO			NO		1: LESS 3 MONTHS	POST	None	NO	NO		NO	2	1: <2cm	NO	RIGHT	1: UPPER OUTER	NO	NO	NO	NO	NO	NO	NO	NO					T1	N0
56	78	6: >=70 years	3: >=60 years	FEMALE	COLOURED	PERIURBAN	YES	RIGHT	NO				YES	RIGHT	NO				NO			NO		1: LESS 3 MONTHS	POST	Barrier	NO	NO		NO	2	1: <2cm	NO	RIGHT	3: LOWER INNER	NO	YES	NO	NO	NO	NO	NO	NO					T1	N0
57	30	2: 30-39	1: <=40	FEMALE	AFRICAN	URBAN	YES	RIGHT	NO				NO		NO				NO			YES	RIGHT	2: 3-6 MONTHS	PRE	Depo Injectable	NO	NO		NO	8	3: >5cm	SKIN_ULC_SAT_OED	RIGHT	1: UPPER OUTER	NO	NO	NO	NO	NO	SKIN	YES	YES	2: 2-5cm	RIGHT	AXILLARY	YES	T4b	N2
58	73	6: >=70 years	3: >=60 years	FEMALE	AFRICAN	RURAL	YES	RIGHT	NO				YES	RIGHT	NO				NO			YES	RIGHT	1: LESS 3 MONTHS	POST	None	NO	NO		NO	7	3: >5cm	SKIN_ULC_SAT_OED	RIGHT	1: UPPER OUTER	YES	YES	NO	NO	NO	SKIN	YES	YES	1: <2cm	RIGHT	AXILLARY	NO	T4b	N1
59	68	5: 60-69	3: >=60 years	FEMALE	AFRICAN	RURAL	YES	LEFT	NO				NO		YES	LEFT	NO	FOCAL	NO			NO		2: 3-6 MONTHS	POST	None	NO	NO		NO	9	3: >5cm	NO	LEFT	1: UPPER OUTER	NO	NO	NO	NO	NO	NO	NO	NO					T3	N0
60	62	5: 60-69	3: >=60 years	FEMALE	AFRICAN	RURAL	YES	LEFT	NO				YES	LEFT	YES	LEFT	NO	FOCAL	NO			YES	LEFT	2: 3-6 MONTHS	POST	None	NO	NO		NO	7	3: >5cm	BOTH	LEFT	1: UPPER OUTER	YES	NO	YES	NO	NO	BOTH	YES	YES	2: 2-5cm	LEFT	AXILLARY	YES	T4c	N2
61	63	5: 60-69	3: >=60 years	FEMALE	AFRICAN	RURAL	YES	RIGHT	NO				NO		YES	RIGHT	NO	FOCAL	NO			NO	BILATERAL	2: 3-6 MONTHS	POST	None	NO	NO		NO	6	3: >5cm	CHEST WALL	RIGHT	1: UPPER OUTER	NO	NO	NO	NO	NO	CHEST WALL	NO	NO					T4a	N0
62	79	6: >=70 years	3: >=60 years	FEMALE	AFRICAN	PERIURBAN	YES	RIGHT	NO				NO		NO				NO			NO		1: LESS 3 MONTHS	POST	None	NO	NO		NO	8	3: >5cm	NO	RIGHT	1: UPPER OUTER	NO	NO	NO	NO	NO	NO	NO	NO					T3	N0
63	71	6: >=70 years	3: >=60 years	FEMALE	AFRICAN	RURAL	YES	RIGHT	NO				NO		NO				NO			YES	RIGHT	2: 3-6 MONTHS	POST	None	NO	NO		NO	9	3: >5cm	CHEST WALL	RIGHT	1: UPPER OUTER	NO	NO	NO	NO	NO	CHEST WALL	YES	YES	1: <2cm	RIGHT	AXILLARY	NO	T4a	N1
64	75	6: >=70 years	3: >=60 years	FEMALE	AFRICAN	RURAL	YES	LEFT	NO				YES	LEFT	YES	LEFT	NO	DIFFUSE	NO			YES	LEFT	1: LESS 3 MONTHS	POST	None	NO	NO		NO	14	3: >5cm	INFLAM BC	LEFT	6: ENTIRE BREAST	YES	YES	YES	NO	NO	NO	NO	YES	2: 2-5cm	LEFT	AXILLARY + SUPRA	YES	T4d	N3
65	30	2: 30-39	1: <=40	FEMALE	AFRICAN	PERIURBAN	YES	LEFT	NO				YES	LEFT	YES	LEFT	NO	FOCAL	NO					1: LESS 3 MONTHS	PRE	Depo Injectable	NO	NO		NO	10	3: >5cm	SKIN_ULC_SAT_OED	LEFT	1: UPPER OUTER	YES	NO	YES	NO	NO	SKIN	NO	YES	2: 2-5cm	LEFT	AXILLARY	YES	T4b	N2
66	45	3: 40-49	2: 40-59	FEMALE	AFRICAN	RURAL	YES	RIGHT	NO				NO		NO				NO			NO		1: LESS 3 MONTHS	PERI	Depo Injectable	NO	NO		NO	6	3: >5cm		RIGHT	6: ENTIRE BREAST								NO					T3	N0
67	42	3: 40-49	2: 40-59	FEMALE	AFRICAN	RURAL	YES	LEFT	NO				YES	LEFT	YES	LEFT	NO	FOCAL	NO			YES	LEFT	5: MORE THAN 12 MONTHS	PRE	Depo Injectable	NO	NO		NO	10	3: >5cm	BOTH	LEFT	1: UPPER OUTER	YES	NO	YES	YES	NO	BOTH	YES	YES	2: 2-5cm	LEFT	AXILLARY	YES	T4c	N2
68	59	4: 50-59	2: 40-59	FEMALE	WHITE	URBAN	YES	RIGHT	NO				YES	RIGHT	YES	RIGHT	NO	FOCAL	NO			YES	RIGHT	2: 3-6 MONTHS	POST	None	NO	YES	DAUGHTER	NO	8	3: >5cm	SKIN_ULC_SAT_OED	RIGHT	1: UPPER OUTER	YES	NO	YES	NO	NO	SKIN	NO	YES	2: 2-5cm	RIGHT	AXILLARY	YES	T4b	N2
69	77	6: >=70 years	3: >=60 years	FEMALE	AFRICAN	RURAL	YES	LEFT	NO				YES	LEFT	NO				NO			NO		4: 10-12 MONTHS	POST		NO	NO		NO	10	3: >5cm	BOTH	LEFT	1: UPPER OUTER	YES	NO	YES	YES	NO	BOTH	YES	NO					T4c	N0
70	53	4: 50-59	2: 40-59	FEMALE	AFRICAN	PERIURBAN	NO	RIGHT	NO				NO		NO				NO			NO		4: 10-12 MONTHS	POST	None	NO	NO		YES	9	3: >5cm	NO	RIGHT	1: UPPER OUTER	NO	NO	NO	NO	NO	NO	YES	NO					T3	N0
71	56	4: 50-59	2: 40-59	FEMALE	AFRICAN	URBAN	YES	RIGHT	NO				NO		YES	RIGHT	NO	FOCAL	NO			YES	RIGHT	2: 3-6 MONTHS	PRE	Depo Injectable	NO	NO		NO	4	2: 2-5cm	NO	RIGHT	1: UPPER OUTER	NO	NO	NO	NO	NO	NO	YES	YES	1: <2cm	RIGHT	AXILLARY	NO	T2	N1
72	49	3: 40-49	2: 40-59	FEMALE	AFRICAN	RURAL	YES	LEFT	NO				NO		NO				NO			NO		2: 3-6 MONTHS	POST			NO		NO	7	3: >5cm	NO	LEFT	3: LOWER INNER	NO	NO	NO	NO	NO	NO	YES	NO					T3	N0
73	48	3: 40-49	2: 40-59	FEMALE	WHITE	PERIURBAN	YES	RIGHT	NO				NO		NO				NO			NO		2: 3-6 MONTHS	POST			YES	AUNT	NO	5	2: 2-5cm	NO	RIGHT	1: UPPER OUTER	NO	NO	NO	NO	NO	NO	YES	NO					T2	N0
74	50	4: 50-59	2: 40-59	FEMALE	AFRICAN	RURAL	YES	RIGHT	NO				NO		YES	RIGHT	NO	FOCAL	NO			NO		5: MORE THAN 12 MONTHS	POST	None		NO		NO	16	3: >5cm	CHEST WALL	RIGHT	1: UPPER OUTER	NO	NO	NO	NO	NO	CHEST WALL	YES	NO					T4a	N0
75	70	6: >=70 years	3: >=60 years	FEMALE	WHITE	RURAL	YES	LEFT	NO				YES	LEFT	NO				NO			NO		5: MORE THAN 12 MONTHS	POST	None	NO	NO		NO	5	2: 2-5cm	SKIN_ULC_SAT_OED	LEFT	4: LOWER OUTER	YES	NO	YES	NO	NO	SKIN	YES	NO	1: <2cm				T4b	N0
76	50	4: 50-59	2: 40-59	FEMALE	AFRICAN	URBAN	YES	LEFT	NO				NO		NO				NO			YES	LEFT	4: 10-12 MONTHS	POST	None	NO	NO		NO	7	3: >5cm	NO	LEFT	2: UPPER INNER	NO	NO	NO	NO	NO	NO	YES	YES	1: <2cm	LEFT	AXILLARY	YES	T3	N2
77	46	3: 40-49	2: 40-59	FEMALE	AFRICAN	RURAL	YES	LEFT	YES	YES	NO	UNILATERAL	NO		NO				NO			NO		2: 3-6 MONTHS	POST	None	NO				4	2: 2-5cm	NO	LEFT	1: UPPER OUTER	NO	NO	NO	NO	NO	NO	YES	NO					T2	N0
78	63	5: 60-69	3: >=60 years	FEMALE	COLOURED	URBAN	YES	RIGHT	NO				YES	RIGHT	NO				NO			NO		5: MORE THAN 12 MONTHS	POST	None	NO	YES	MOTHER	NO	5	2: 2-5cm	SKIN_ULC_SAT_OED	RIGHT	4: LOWER OUTER	NO	NO	YES	NO	NO	SKIN	YES	NO					T4b	N0
79	74	6: >=70 years	3: >=60 years	FEMALE	COLOURED	RURAL	YES	LEFT	NO				YES	LEFT	NO				NO			YES	LEFT	2: 3-6 MONTHS	POST	None	NO	NO		NO	5	2: 2-5cm	SKIN_ULC_SAT_OED	LEFT	1: UPPER OUTER	YES	NO	YES	NO	NO	SKIN	YES	YES	2: 2-5cm	LEFT	AXILLARY	YES	T4b	N2
80	30	2: 30-39	1: <=40	FEMALE	AFRICAN	PERIURBAN	YES	RIGHT	NO				NO		NO				NO			NO		2: 3-6 MONTHS	PRE	None	NO	NO		NO	5	2: 2-5cm	NO	RIGHT	1: UPPER OUTER	NO	NO	NO	NO	NO	NO	YES	NO					T2	N0
81	65	5: 60-69	3: >=60 years	FEMALE	AFRICAN	RURAL	YES	RIGHT	NO				NO		YES	RIGHT	NO	FOCAL	NO			NO		2: 3-6 MONTHS	POST	None	NO	NO		NO	4	2: 2-5cm	NO	RIGHT	4: LOWER OUTER	NO	NO	NO	NO	NO	NO	NO	NO					T2	N0
82	58	4: 50-59	2: 40-59	FEMALE	INDIAN	URBAN	YES	LEFT	NO				NO						NO			NO		1: LESS 3 MONTHS	PERI	None	NO	NO		NO	4	2: 2-5cm	CHEST WALL	LEFT	4: LOWER OUTER	NO	NO	NO	NO	NO	CHEST WALL	YES	NO					T4a	N0
83	69	5: 60-69	3: >=60 years	FEMALE	AFRICAN	RURAL	YES	LEFT	NO				YES	LEFT	YES	LEFT	NO	DIFFUSE	NO			NO		2: 3-6 MONTHS	POST	None	NO	NO		YES	12	3: >5cm	SKIN_ULC_SAT_OED	LEFT	6: ENTIRE BREAST	NO	NO	YES	NO	NO	SKIN	YES	NO					T4b	N0
84	69	5: 60-69	3: >=60 years	FEMALE	AFRICAN	RURAL	YES	LEFT	NO				NO		YES	LEFT	NO	FOCAL	NO			NO		1: LESS 3 MONTHS	POST	None	NO	NO		NO	2	1: <2cm	NO	LEFT	3: LOWER INNER	NO	NO	NO	NO	NO	CHEST WALL	NO	NO					T1	N0
85	63	5: 60-69	3: >=60 years	FEMALE	AFRICAN	RURAL	YES	LEFT	NO				NO		NO				NO			YES	LEFT	2: 3-6 MONTHS							2	1: <2cm	NO	LEFT		NO	NO	NO	NO	NO	NO	NO	YES	1: <2cm	LEFT	AXILLARY + SUPRA	YES	T1	N3
86	47	3: 40-49	2: 40-59	FEMALE	AFRICAN	RURAL	YES	LEFT	NO				YES	LEFT	NO				NO			NO		1: LESS 3 MONTHS	POST	Barrier	NO	NO		NO	7	3: >5cm	SKIN_ULC_SAT_OED	LEFT	1: UPPER OUTER	NO	YES	NO	NO	NO	SKIN	YES	NO					T4b	N0
87	65	5: 60-69	3: >=60 years	FEMALE	AFRICAN	RURAL	YES	LEFT	NO				NO		NO				NO			NO		2: 3-6 MONTHS	POST	None	NO	NO		NO	6	3: >5cm	NO	LEFT	1: UPPER OUTER	NO	NO	NO	NO	NO	NO	YES	NO					T3	N0
88	59	4: 50-59	2: 40-59	FEMALE	AFRICAN	RURAL	YES	RIGHT	NO				YES	RIGHT	NO				NO			NO		2: 3-6 MONTHS	POST	None	NO	NO		NO	4	2: 2-5cm	NO	RIGHT	1: UPPER OUTER	NO	YES	NO	NO	NO	NO	YES	NO					T2	N0
89	81	6: >=70 years	3: >=60 years	FEMALE	AFRICAN	RURAL	YES	LEFT	NO				NO		NO				NO			YES	LEFT		POST	None	NO				7	3: >5cm	SKIN_ULC_SAT_OED	LEFT							SKIN	YES	YES	3: >5cm	LEFT	AXILLARY	NO	T4b	N1
90	61	5: 60-69	3: >=60 years	FEMALE	AFRICAN	RURAL	YES	LEFT	NO				YES	LEFT	NO				NO			YES	LEFT		POST	None	NO				7	3: >5cm	BOTH	LEFT	1: UPPER OUTER	YES	NO	NO	NO	NO	BOTH	YES	YES	2: 2-5cm	LEFT	AXILLARY	YES	T4c	N2
91	71	6: >=70 years	3: >=60 years	FEMALE	AFRICAN	PERIURBAN	NO	RIGHT	NO				YES	RIGHT	NO				NO			NO		1: LESS 3 MONTHS	POST	None	NO	NO		NO		3: >5cm	SKIN_ULC_SAT_OED	RIGHT	2: UPPER INNER	NO	NO	NO	YES	NO	SKIN	YES	NO					T4b	N0
92	54	4: 50-59	2: 40-59	FEMALE	AFRICAN	RURAL	YES	LEFT	NO				NO		NO				NO			YES	LEFT	4: 10-12 MONTHS	POST	None	NO	NO		NO	3	2: 2-5cm	NO	LEFT	1: UPPER OUTER	NO	NO	NO	NO	NO	CHEST WALL	NO	YES	1: <2cm	LEFT	AXILLARY	NO	T2	N1
93	89	6: >=70 years	3: >=60 years	FEMALE	AFRICAN	URBAN	YES	LEFT	NO				NO		NO				NO			NO		2: 3-6 MONTHS	POST	None	NO	NO		NO	9	3: >5cm	SKIN_ULC_SAT_OED	LEFT	1: UPPER OUTER	NO	NO	NO	NO	NO	SKIN	YES	NO					T4b	N0
94	31	2: 30-39	1: <=40	FEMALE	AFRICAN	URBAN	YES	RIGHT	NO				NO		NO				NO			YES	RIGHT	5: MORE THAN 12 MONTHS	PRE	None	NO	NO		NO	5	2: 2-5cm	NO	RIGHT	1: UPPER OUTER	NO	NO	NO	NO	NO	NO	YES	YES	1: <2cm	RIGHT	AXILLARY	NO	T2	N1
95	48	3: 40-49	2: 40-59	FEMALE	AFRICAN	PERIURBAN	YES	LEFT	NO				NO		NO				NO			NO		1: LESS 3 MONTHS	POST	None	NO	YES	MOTHER	NO	4	2: 2-5cm	NO	LEFT	1: UPPER OUTER	NO	NO	NO	NO	NO	NO	YES	NO					T2	N0
96	56	4: 50-59	2: 40-59	FEMALE	AFRICAN	RURAL	YES	LEFT	NO				NO		YES	LEFT	NO	FOCAL	NO			NO		1: LESS 3 MONTHS	POST	None	NO	NO		YES	1	1: <2cm	NO	LEFT	4: LOWER OUTER	NO	NO	NO	NO	NO	NO	YES	NO					T1	N0
97	62	5: 60-69	3: >=60 years	FEMALE	AFRICAN	RURAL	YES	LEFT	NO				NO		NO				NO			NO		1: LESS 3 MONTHS	POST	None	NO	NO		NO	1	1: <2cm	NO	LEFT	1: UPPER OUTER	NO	NO	NO	NO	NO	NO	NO	NO					T1	N0
98	78	6: >=70 years	3: >=60 years	FEMALE	AFRICAN	RURAL	YES	LEFT	NO				NO		NO				NO			NO		1: LESS 3 MONTHS	POST	None	YES	NO		NO	3	2: 2-5cm	NO	LEFT	1: UPPER OUTER	NO	NO	NO	NO	NO	NO	YES	NO					T2	N0
99	61	5: 60-69	3: >=60 years	FEMALE	AFRICAN	RURAL	YES	LEFT	NO				NO		NO				NO			NO		1: LESS 3 MONTHS	POST	None	NO	NO		NO	3	2: 2-5cm	NO	LEFT	1: UPPER OUTER	NO	NO	NO	NO	NO	NO	YES	NO	1: <2cm	LEFT	AXILLARY	NO	T2	N1
100	58	4: 50-59	2: 40-59	FEMALE	AFRICAN	RURAL	YES	RIGHT	NO				NO		NO				NO			NO		2: 3-6 MONTHS	POST	None	NO	NO		NO	3	2: 2-5cm	SKIN_ULC_SAT_OED	RIGHT	4: LOWER OUTER	NO	NO	NO	NO	NO	SKIN	YES	NO					T4b	N0
101	64	5: 60-69	3: >=60 years	FEMALE	AFRICAN	RURAL	YES	LEFT	NO				YES	LEFT	YES	LEFT	NO	FOCAL	NO			YES	LEFT	2: 3-6 MONTHS	POST	None	NO	NO		YES	6	3: >5cm	SKIN_ULC_SAT_OED	LEFT	1: UPPER OUTER	NO	NO	NO	NO	NO	SKIN	YES	YES	2: 2-5cm	LEFT	AXILLARY	NO	T4b	N1
102	28	1: <30 years	1: <=40	FEMALE	AFRICAN	RURAL	YES	RIGHT	NO				YES	RIGHT	YES	RIGHT	NO	DIFFUSE	NO			YES	RIGHT	1: LESS 3 MONTHS	PRE	None	NO	NO		NO	8	3: >5cm	INFLAM BC	RIGHT	6: ENTIRE BREAST	YES	NO	YES	YES	NO	BOTH	YES	YES	1: <2cm	RIGHT	AXILLARY	NO	T4d	N1
103	43	3: 40-49	2: 40-59	FEMALE	AFRICAN	RURAL	YES	LEFT	NO				NO		NO				NO			YES	LEFT	2: 3-6 MONTHS	PERI	None	NO	NO		NO	9	3: >5cm	NO	LEFT	1: UPPER OUTER	NO	NO	NO	NO	NO	NO	YES	YES	1: <2cm	LEFT	AXILLARY	NO	T3	N1
104	63	5: 60-69	3: >=60 years	FEMALE	AFRICAN	RURAL	YES	LEFT	NO				NO		NO				NO			NO		1: LESS 3 MONTHS	POST	None	NO	NO		NO	1	1: <2cm	NO	LEFT	3: LOWER INNER	NO	NO	NO	NO	NO	NO	YES	NO					T1	N0
105	61	5: 60-69	3: >=60 years	FEMALE	AFRICAN	RURAL	YES	RIGHT	NO				YES	RIGHT	NO				NO			NO		2: 3-6 MONTHS	POST	None	NO	NO		NO	6	3: >5cm	INFLAM BC	RIGHT	6: ENTIRE BREAST	YES	NO	YES	NO	NO	BOTH	YES	NO					T4d	N0
106	50	4: 50-59	2: 40-59	FEMALE	AFRICAN	RURAL	YES	RIGHT	NO				NO		YES	RIGHT	NO	FOCAL	NO			YES	RIGHT	5: MORE THAN 12 MONTHS	POST	None	NO	NO		YES	5	1: <2cm	CHEST WALL	RIGHT	2: UPPER INNER	NO	YES	NO	NO	NO	CHEST WALL	YES	YES	1: <2cm	RIGHT	AXILLARY	YES	T4a	N2
107	73	6: >=70 years	3: >=60 years	FEMALE	AFRICAN	RURAL	YES	RIGHT	NO				YES	RIGHT	NO				NO			NO		2: 3-6 MONTHS	POST	None	NO	NO		NO	6	3: >5cm	SKIN_ULC_SAT_OED	RIGHT	1: UPPER OUTER	YES	NO	NO	NO	NO	SKIN	YES	NO					T4b	N0
108	63	5: 60-69	3: >=60 years	FEMALE	WHITE	URBAN	YES	RIGHT	NO				YES	RIGHT	YES	RIGHT	NO	FOCAL	NO			NO		2: 3-6 MONTHS	POST	None	NO	NO		YES	8	3: >5cm	SKIN_ULC_SAT_OED	RIGHT	1: UPPER OUTER	YES	NO	YES	YES	NO	SKIN	YES	NO					T4b	N0
109	69	5: 60-69	3: >=60 years	FEMALE	AFRICAN	URBAN	YES	LEFT	NO				NO		NO	LEFT	NO	FOCAL	NO			NO		2: 3-6 MONTHS	POST	None	NO	NO		YES	2	1: <2cm	NO	LEFT	1: UPPER OUTER	NO	NO	NO	NO	NO	NO	YES	NO					T1	N0
110	36	2: 30-39	1: <=40	FEMALE	AFRICAN	PERIURBAN	YES	RIGHT	NO				YES	RIGHT	YES	RIGHT	NO	DIFFUSE	NO			YES	RIGHT	5: MORE THAN 12 MONTHS	PRE	None	NO	NO		NO	9	3: >5cm	BOTH	RIGHT	6: ENTIRE BREAST	YES	NO	YES	YES	NO	BOTH	YES	YES	2: 2-5cm	RIGHT	AXILLARY + SUPRA	YES	T4c	N3
111	45	3: 40-49	2: 40-59	FEMALE	WHITE	PERIURBAN	YES	LEFT	NO				NO		YES	LEFT	NO	FOCAL	NO			NO		1: LESS 3 MONTHS		None		NO		YES	2	2: 2-5cm	NO	LEFT	2: UPPER INNER	NO	NO	NO	NO	NO	NO	YES	NO					T2	N0
112	72	6: >=70 years	3: >=60 years	FEMALE	AFRICAN	RURAL	YES	RIGHT	NO				YES	RIGHT	YES	RIGHT	NO	DIFFUSE	NO			YES	RIGHT	2: 3-6 MONTHS	POST	None	NO	NO		NO	8	2: 2-5cm	INFLAM BC	RIGHT	6: ENTIRE BREAST	YES	NO	YES	NO	NO	BOTH	YES	YES	2: 2-5cm	RIGHT	AXILLARY	YES	T4d	N2
113	52	4: 50-59	2: 40-59	FEMALE	WHITE	RURAL	YES	LEFT	NO				NO		NO				NO			NO		1: LESS 3 MONTHS	POST	None	NO	NO		YES	3	2: 2-5cm	NO	LEFT	4: LOWER OUTER	NO	NO	NO	NO	NO	NO	YES	NO					T2	N0
114	52	4: 50-59	2: 40-59	FEMALE	AFRICAN	RURAL	YES	LEFT	NO				YES	LEFT	NO				NO			NO		2: 3-6 MONTHS	POST	None		NO		NO	4	2: 2-5cm	SKIN_ULC_SAT_OED	LEFT	1: UPPER OUTER	NO	NO	YES	NO	NO	SKIN	YES	NO					T4b	N0
115	66	5: 60-69	3: >=60 years	FEMALE	AFRICAN	URBAN	YES	RIGHT	NO				NO		NO				NO			NO		1: LESS 3 MONTHS	POST	None	NO	NO		YES	2	1: <2cm	NO	RIGHT	1: UPPER OUTER	NO	NO	NO	NO	NO	NO	YES	NO					T1	N0
116	42	3: 40-49	2: 40-59	FEMALE	AFRICAN	PERIURBAN	YES	LEFT					NO		NO				NO			NO		1: LESS 3 MONTHS				NO		NO	8	3: >5cm	NO	LEFT	6: ENTIRE BREAST	NO	NO	NO	NO	NO	NO	YES	NO					T3	N0
117	43	3: 40-49	2: 40-59	FEMALE	COLOURED	RURAL	YES	RIGHT	NO				NO		YES	RIGHT	NO	DIFFUSE	NO			YES	RIGHT	3: 7-9 MONTHS							9	3: >5cm	INFLAM BC	RIGHT	6: ENTIRE BREAST	YES	NO	YES	NO	NO	BOTH	YES	YES	2: 2-5cm	RIGHT	AXILLARY	YES	T4d	N2
118	60	5: 60-69	3: >=60 years	FEMALE	AFRICAN	RURAL	YES	RIGHT	NO				YES	RIGHT	YES	RIGHT	NO	DIFFUSE	NO			YES	RIGHT	5: MORE THAN 12 MONTHS	POST	None	NO	NO		NO	10	3: >5cm	BOTH	RIGHT	6: ENTIRE BREAST	YES	NO	YES	YES	NO	BOTH	YES	YES	2: 2-5cm	RIGHT	AXILLARY	YES	T4c	N2
119	39	2: 30-39	1: <=40	FEMALE	AFRICAN	RURAL	YES	LEFT	NO				YES	LEFT	YES	LEFT	NO	FOCAL	NO			YES	LEFT	2: 3-6 MONTHS				NO		NO	8	3: >5cm	BOTH	LEFT	6: ENTIRE BREAST	YES	NO	YES	NO	NO	BOTH	YES	YES	1: <2cm	LEFT	AXILLARY	NO	T4c	N1
120	45	3: 40-49	2: 40-59	FEMALE	WHITE	URBAN	YES	RIGHT	NO				NO		NO				NO			NO		1: LESS 3 MONTHS	PRE	Depo Injectable	NO	NO		NO	3	2: 2-5cm	NO	RIGHT	1: UPPER OUTER	NO	NO	NO	NO	NO	NO	YES	YES	1: <2cm	RIGHT	AXILLARY	NO	T2	N1
121	46	3: 40-49	2: 40-59	FEMALE	AFRICAN	RURAL	YES	RIGHT	NO				NO		NO				NO			NO		1: LESS 3 MONTHS	POST	None	NO	NO		NO	3	2: 2-5cm	NO	RIGHT	4: LOWER OUTER	NO	NO	NO	NO	NO	NO	YES	NO					T2	N0
122	37	2: 30-39	1: <=40	FEMALE	AFRICAN	PERIURBAN	YES	RIGHT	NO				YES	RIGHT	YES	RIGHT	NO	FOCAL	NO			YES	RIGHT	2: 3-6 MONTHS	PRE	Depo Injectable	NO	NO		NO	10	3: >5cm	SKIN_ULC_SAT_OED	RIGHT	1: UPPER OUTER	NO	NO	YES	NO	NO	SKIN	YES	YES	2: 2-5cm	RIGHT	AXILLARY	NO	T4b	N1
123	49	3: 40-49	2: 40-59	FEMALE	COLOURED	PERIURBAN	YES	RIGHT	NO				YES	RIGHT	NO				NO			NO		1: LESS 3 MONTHS	POST	None	NO	NO		NO	8	3: >5cm	SKIN_ULC_SAT_OED	RIGHT	1: UPPER OUTER	YES	NO	YES	NO	NO	SKIN	YES	NO					T4b	N0
124	37	2: 30-39	1: <=40	FEMALE	AFRICAN	RURAL	YES	RIGHT	NO				NO		YES	RIGHT	NO	FOCAL	NO			YES	RIGHT	1: LESS 3 MONTHS	PRE	None	NO	NO		NO	6	3: >5cm	NO	RIGHT	1: UPPER OUTER	NO	NO	YES	NO	NO	NO	YES	YES	1: <2cm	RIGHT	AXILLARY	NO	T3	N1
125	33	2: 30-39	1: <=40	FEMALE	AFRICAN	PERIURBAN	YES	LEFT	NO				YES	LEFT	YES	LEFT	NO	DIFFUSE	NO			YES	LEFT	2: 3-6 MONTHS	PRE	None	NO	NO		NO	8	3: >5cm	INFLAM BC	LEFT	6: ENTIRE BREAST	YES	YES	YES	NO	NO	BOTH	YES	YES	1: <2cm	LEFT	AXILLARY	NO	T4d	N1
126	53	4: 50-59	2: 40-59	FEMALE	AFRICAN	PERIURBAN	YES	LEFT	NO				NO		YES	LEFT	NO	FOCAL	NO			NO		1: LESS 3 MONTHS	POST	None	NO	NO			3	2: 2-5cm	NO	LEFT		NO	NO	NO	NO	NO	NO	YES	YES	2: 2-5cm	LEFT	AXILLARY	NO	T2	N1
127	60	5: 60-69	3: >=60 years	FEMALE	COLOURED	RURAL	YES	LEFT	NO				YES	LEFT	YES	LEFT	NO	FOCAL	NO			NO		2: 3-6 MONTHS	POST	None	NO	NO		NO	6	3: >5cm	SKIN_ULC_SAT_OED	LEFT	1: UPPER OUTER	YES	NO	YES	YES	NO	SKIN	YES	NO					T4b	N0
128	45	3: 40-49	2: 40-59	FEMALE	AFRICAN	RURAL	YES	RIGHT	NO				NO		NO				NO			NO		2: 3-6 MONTHS	POST	None	NO	YES	SISTER	NO	8	3: >5cm	NO	RIGHT	3: LOWER INNER	NO	NO	NO	NO	NO	NO	YES	NO					T3	N0
129	45	3: 40-49	2: 40-59	FEMALE	AFRICAN	RURAL	YES	RIGHT	NO				YES	RIGHT	NO				NO			NO		4: 10-12 MONTHS	POST	None	NO	NO		NO	6	3: >5cm	SKIN_ULC_SAT_OED	RIGHT	1: UPPER OUTER	NO	NO	YES	NO	NO	SKIN	YES	NO					T4b	N0
130	73	6: >=70 years	3: >=60 years	FEMALE	AFRICAN	RURAL	YES	RIGHT	NO				YES	RIGHT	YES	RIGHT	NO	DIFFUSE	NO			NO		5: MORE THAN 12 MONTHS	POST	None	NO	YES	SISTER	NO	15	3: >5cm	BOTH	RIGHT	6: ENTIRE BREAST	YES	YES	YES	YES	NO	BOTH	YES	NO					T4c	N0
131	42	3: 40-49	2: 40-59	FEMALE	AFRICAN	RURAL	YES	LEFT	NO				YES	LEFT	YES	LEFT	NO	DIFFUSE	NO			NO		1: LESS 3 MONTHS	PRE	Depo Injectable	NO	NO		NO	10	3: >5cm	SKIN_ULC_SAT_OED	LEFT	1: UPPER OUTER	YES	YES	YES	NO	NO	SKIN	YES	NO					T4b	N0
132	53	4: 50-59	2: 40-59	FEMALE	AFRICAN	RURAL	YES	BILATERAL	NO				YES	LEFT	YES		NO	DIFFUSE	NO			YES	LEFT	2: 3-6 MONTHS	POST	None	NO	NO		NO	14	3: >5cm	INFLAM BC	BILATERAL	6: ENTIRE BREAST	YES	NO	YES	NO	NO	BOTH	YES	YES	2: 2-5cm	LEFT	AXILLARY	YES	T4d	N2
133	49	3: 40-49	2: 40-59	FEMALE	AFRICAN	RURAL	YES	LEFT	NO				YES	LEFT	YES	LEFT	NO	DIFFUSE	NO			YES	LEFT	5: MORE THAN 12 MONTHS	PERI	None	NO	NO		YES	7	3: >5cm	INFLAM BC	LEFT	6: ENTIRE BREAST	YES	YES	YES	NO	NO	BOTH	YES	YES	2: 2-5cm	LEFT	AXILLARY	YES	T4d	N2
134	69	5: 60-69	3: >=60 years	FEMALE	AFRICAN	PERIURBAN	YES	BILATERAL	NO				YES	LEFT	NO				NO			YES	LEFT	1: LESS 3 MONTHS	POST	None	NO	NO		YES	8	3: >5cm	BOTH	LEFT	1: UPPER OUTER	YES	YES	NO	NO	NO	BOTH	YES	YES	2: 2-5cm	LEFT	AXILLARY	NO	T4c	N2
135	54	4: 50-59	2: 40-59	FEMALE	AFRICAN	PERIURBAN	YES	RIGHT	NO				YES	RIGHT	NO				NO			YES	RIGHT	1: LESS 3 MONTHS	PERI	None	NO				15	3: >5cm	BOTH	RIGHT	1: UPPER OUTER	YES	YES	YES	NO	NO	BOTH	YES	YES	2: 2-5cm	RIGHT	AXILLARY	YES	T4c	N2
136	67	5: 60-69	3: >=60 years	FEMALE	AFRICAN	RURAL	YES	RIGHT														YES	RIGHT	2: 3-6 MONTHS	POST	None	NO				12	3: >5cm	CHEST WALL	RIGHT	6: ENTIRE BREAST	YES	YES	YES	NO	NO	CHEST WALL	YES	YES	2: 2-5cm	RIGHT	AXILLARY	NO	T4c	N2
137	46	3: 40-49	2: 40-59	FEMALE	AFRICAN	RURAL	YES	LEFT	NO				NO		NO				NO			NO		3: 7-9 MONTHS	POST	None	NO				7	3: >5cm	NO	LEFT	1: UPPER OUTER	YES	NO	YES	NO	NO	NO	NO	NO					T3	N0
138	57	4: 50-59	2: 40-59	FEMALE	WHITE	URBAN	YES	LEFT	NO				NO		NO				NO			NO		1: LESS 3 MONTHS	POST	None	NO				3	2: 2-5cm	NO	LEFT	1: UPPER OUTER						BOTH		NO					T2	N0
139	42	3: 40-49	2: 40-59	FEMALE	AFRICAN	URBAN	YES	RIGHT	NO				NO		NO				NO			NO		1: LESS 3 MONTHS	PERI	None	NO	NO		NO	5	2: 2-5cm	NO	RIGHT	1: UPPER OUTER	NO	NO	NO	NO	NO	NO	NO	NO					T2	N0
140	54	4: 50-59	2: 40-59	FEMALE	AFRICAN	PERIURBAN	YES	LEFT	NO				NO		NO				NO			NO			POST	None	NO				6	3: >5cm	SKIN_ULC_SAT_OED	LEFT	3: LOWER INNER	NO	NO	NO	NO	NO	SKIN	YES	NO					T4b	N0
141	76	6: >=70 years	3: >=60 years	FEMALE	AFRICAN	RURAL	YES	LEFT	NO				NO		NO				NO			YES	LEFT	3: 7-9 MONTHS	POST	None	NO				4	2: 2-5cm	NO	LEFT	2: UPPER INNER	NO							YES	1: <2cm	LEFT	AXILLARY	NO	T2	N1
142	59	4: 50-59	2: 40-59	FEMALE	AFRICAN	RURAL	YES	RIGHT	NO				YES	RIGHT	NO				NO			YES	RIGHT	1: LESS 3 MONTHS	POST	None	NO	NO		NO		3: >5cm	SKIN_ULC_SAT_OED	RIGHT	1: UPPER OUTER	NO	NO	YES	NO	NO	SKIN	YES	YES	3: >5cm	RIGHT	AXILLARY	YES	T4b	N2
143	86	6: >=70 years	3: >=60 years	FEMALE	AFRICAN	PERIURBAN	YES	RIGHT	NO				NO		NO				NO			YES	RIGHT	2: 3-6 MONTHS	POST	None	NO	NO		NO	4	2: 2-5cm	SKIN_ULC_SAT_OED	RIGHT	1: UPPER OUTER	NO	NO	YES	NO	NO	SKIN	YES	YES	1: <2cm	RIGHT	AXILLARY	NO	T4b	N1
144	85	6: >=70 years	3: >=60 years	FEMALE	AFRICAN	PERIURBAN	YES	RIGHT	NO				YES	RIGHT	NO				NO			YES	RIGHT	4: 10-12 MONTHS	POST	None	NO				8	3: >5cm	BOTH	RIGHT	1: UPPER OUTER	NO	NO	YES	NO	NO	CHEST WALL	YES	YES	2: 2-5cm	RIGHT	AXILLARY	YES	T4c	N1
145	35	2: 30-39	1: <=40	FEMALE	AFRICAN	RURAL	YES	RIGHT	NO				YES	RIGHT	NO				NO			NO		3: 7-9 MONTHS	PRE	Depo Injectable	NO	NO		NO	9	3: >5cm	SKIN_ULC_SAT_OED	RIGHT	1: UPPER OUTER	YES	YES	NO	YES	NO	SKIN	YES	NO					T4b	N0
146	34	2: 30-39	1: <=40	FEMALE	AFRICAN	RURAL	YES	LEFT	NO				YES	LEFT	NO				NO			NO		4: 10-12 MONTHS	PRE	Depo Injectable	NO	NO		NO		3: >5cm	BOTH	LEFT	1: UPPER OUTER	NO	NO	YES	NO	NO	BOTH	YES	NO					T4c	N0
147	71	6: >=70 years	3: >=60 years	FEMALE	AFRICAN	URBAN	YES	RIGHT	NO				NO		NO				NO			NO		2: 3-6 MONTHS	POST	None	NO	NO		NO	2	1: <2cm	NO	RIGHT	2: UPPER INNER	NO	NO	NO	NO	NO	NO	NO	NO					T1	N0
148	71	6: >=70 years	3: >=60 years	FEMALE	WHITE	URBAN	YES	LEFT	NO				YES	LEFT	NO				NO			YES	LEFT	4: 10-12 MONTHS							7	3: >5cm	SKIN_ULC_SAT_OED	LEFT	1: UPPER OUTER	YES	NO	YES	NO	NO	SKIN	YES	YES	1: <2cm	LEFT	AXILLARY	NO	T4b	N1
149	46	3: 40-49	2: 40-59	FEMALE	AFRICAN	RURAL	YES	RIGHT	NO				YES	RIGHT	YES	RIGHT	NO	DIFFUSE	NO			YES	RIGHT	2: 3-6 MONTHS	POST	None	NO	NO		NO	8	3: >5cm	BOTH	RIGHT	1: UPPER OUTER	YES	YES	NO	YES	NO	BOTH	YES	YES	1: <2cm	RIGHT	AXILLARY	YES	T4c	N2
150	73	6: >=70 years	3: >=60 years	FEMALE	AFRICAN	PERIURBAN	YES	LEFT	NO				YES	LEFT	YES	LEFT	NO	DIFFUSE	NO			YES	LEFT	2: 3-6 MONTHS	POST	None	NO	NO		NO	10	3: >5cm	BOTH	LEFT	1: UPPER OUTER	YES	YES	NO	YES	NO	BOTH	YES	YES	1: <2cm	LEFT	AXILLARY	NO	T4c	N1
151	48	3: 40-49	2: 40-59	FEMALE	AFRICAN	RURAL	YES	LEFT	NO				YES	LEFT	YES	LEFT	NO	DIFFUSE	NO			YES	LEFT	2: 3-6 MONTHS	POST	None	NO	NO		NO	8	3: >5cm	SKIN_ULC_SAT_OED	LEFT	1: UPPER OUTER	NO	YES	NO	YES	NO	SKIN	YES	YES	2: 2-5cm	LEFT	AXILLARY + SUPRA	YES	T4b	N3
152	82	6: >=70 years	3: >=60 years	FEMALE	AFRICAN	RURAL	YES	LEFT	NO				NO	LEFT	NO				NO			NO		4: 10-12 MONTHS	POST	None	NO	NO		NO	1	1: <2cm	NO	LEFT	1: UPPER OUTER	NO	NO	NO	NO	NO	NO	NO	NO					T1	N0
153	43	3: 40-49	2: 40-59	FEMALE	AFRICAN	RURAL	YES	LEFT	NO				YES	LEFT	NO				NO			NO		2: 3-6 MONTHS	PERI	None	NO	NO		NO	3	2: 2-5cm	SKIN_ULC_SAT_OED	LEFT	4: LOWER OUTER	NO	NO	NO	NO	NO	SKIN	YES	NO					T4b	N0
154	65	5: 60-69	3: >=60 years	FEMALE	AFRICAN	RURAL	YES	LEFT	NO				YES	LEFT	NO				NO			YES	LEFT	2: 3-6 MONTHS	POST	None	NO	NO		NO	10	3: >5cm	BOTH	LEFT	1: UPPER OUTER	YES	YES	YES	NO	NO	BOTH	YES	YES	1: <2cm	LEFT	AXILLARY	NO	T4c	N1
155	63	5: 60-69	3: >=60 years	FEMALE	AFRICAN	URBAN	YES	LEFT	NO				NO		NO				NO			NO		1: LESS 3 MONTHS	POST	None	NO	NO		NO	4	2: 2-5cm	NO	LEFT	1: UPPER OUTER	NO	NO	NO	NO	NO	NO	YES	NO					T2	N0
156	47	3: 40-49	2: 40-59	FEMALE	AFRICAN	RURAL	YES	LEFT	NO				NO		NO				NO			YES	LEFT	3: 7-9 MONTHS	POST	None	NO	NO		NO	6	3: >5cm	NO	LEFT	1: UPPER OUTER	NO	NO	NO	NO	NO	NO	YES	YES	2: 2-5cm	LEFT	AXILLARY	NO	T3	N1
157	89	6: >=70 years	3: >=60 years	FEMALE	AFRICAN	PERIURBAN	YES	RIGHT	NO				YES	RIGHT	NO				NO			NO		1: LESS 3 MONTHS	POST	None	NO	NO		NO	3	2: 2-5cm	SKIN_ULC_SAT_OED	RIGHT	4: LOWER OUTER	YES	YES	YES	NO	NO	SKIN	YES	NO					T4b	N0
158	65	5: 60-69	3: >=60 years	FEMALE	AFRICAN	PERIURBAN	YES	RIGHT	NO				YES	RIGHT	YES	RIGHT	NO	DIFFUSE	NO			YES	RIGHT	2: 3-6 MONTHS	POST	None	NO	NO		NO	7	3: >5cm	SKIN_ULC_SAT_OED	RIGHT	1: UPPER OUTER	YES	YES	YES	YES	NO	SKIN	YES	YES	2: 2-5cm	RIGHT	AXILLARY	NO	T4b	N1
159	63	5: 60-69	3: >=60 years	FEMALE	AFRICAN	PERIURBAN	YES	RIGHT	NO				NO		NO				NO			YES	RIGHT	3: 7-9 MONTHS	POST	None	NO	NO		NO	6	3: >5cm	NO	RIGHT	1: UPPER OUTER	NO	NO	NO	NO	NO	NO	YES	YES	1: <2cm	RIGHT	AXILLARY	NO	T3	N1
160	50	4: 50-59	2: 40-59	FEMALE	AFRICAN	URBAN	YES	LEFT	NO				YES	LEFT	YES	LEFT	NO	DIFFUSE	NO			YES	LEFT	1: LESS 3 MONTHS	POST	None	NO	NO		NO	15	3: >5cm	BOTH	LEFT	6: ENTIRE BREAST	YES	YES	YES	YES	NO	BOTH	YES	YES	2: 2-5cm	LEFT	AXILLARY	YES	T4c	N2
161	80	6: >=70 years	3: >=60 years	FEMALE	AFRICAN	RURAL	YES	RIGHT	NO				YES	RIGHT	NO				NO			YES	RIGHT	4: 10-12 MONTHS	POST	None	NO	NO		NO	6	3: >5cm	SKIN_ULC_SAT_OED	RIGHT	2: UPPER INNER	YES	YES	YES	NO	NO	SKIN	YES	YES	1: <2cm	RIGHT	AXILLARY	YES	T4b	N2
162	72	6: >=70 years	3: >=60 years	FEMALE	AFRICAN	RURAL	YES	LEFT	NO				NO		NO				NO			NO		3: 7-9 MONTHS							2	1: <2cm	NO	LEFT	1: UPPER OUTER	NO	NO	NO	NO	NO	NO	YES	NO					T1	N0
163	67	5: 60-69	3: >=60 years	FEMALE	AFRICAN	RURAL	YES	RIGHT	NO				NO		NO				NO			NO		3: 7-9 MONTHS	POST	None	NO	NO		NO	15	3: >5cm	NO	RIGHT	1: UPPER OUTER	NO	NO	NO	NO	NO	NO	YES	YES	1: <2cm	RIGHT	AXILLARY	NO	T3	N1
164	76	6: >=70 years	3: >=60 years	FEMALE	AFRICAN	RURAL	YES	RIGHT	NO				YES	RIGHT	NO				NO			NO		2: 3-6 MONTHS	POST	None	NO	NO		NO	10	3: >5cm	SKIN_ULC_SAT_OED	RIGHT	1: UPPER OUTER	YES	YES	YES	NO	NO	SKIN	YES	NO					T4b	N0
165	89	6: >=70 years	3: >=60 years	FEMALE	AFRICAN	URBAN	YES	LEFT	NO				YES	LEFT	NO				NO			NO		5: MORE THAN 12 MONTHS	POST	None	NO	NO		NO	6	3: >5cm	SKIN_ULC_SAT_OED	LEFT	1: UPPER OUTER	YES	YES	YES	YES	NO	SKIN	YES	NO					T4b	N0
166	51	4: 50-59	2: 40-59	FEMALE	AFRICAN	RURAL	YES	LEFT	NO				NO						NO			NO		1: LESS 3 MONTHS	POST	None	NO	NO		NO	4	2: 2-5cm	NO	LEFT	1: UPPER OUTER	NO	NO	NO	NO	NO	NO	YES	NO					T2	N0
167	48	3: 40-49	2: 40-59	FEMALE	AFRICAN	RURAL	YES	RIGHT	NO				YES	RIGHT	YES	RIGHT	NO	DIFFUSE	NO			NO	RIGHT	5: MORE THAN 12 MONTHS	PERI	Depo Injectable	NO	NO		NO	15	3: >5cm	INFLAM BC	RIGHT	6: ENTIRE BREAST	YES	YES	YES	YES	NO	BOTH	YES	NO					T4d	N0
168	67	5: 60-69	3: >=60 years	FEMALE	AFRICAN	URBAN	YES	RIGHT	NO				YES	RIGHT	NO				NO			NO		2: 3-6 MONTHS	POST	None	NO	NO		NO	5	3: >5cm	BOTH	RIGHT	1: UPPER OUTER	YES	YES	YES	NO	NO	BOTH	YES	NO					T4c	N0
169	53	4: 50-59	2: 40-59	FEMALE	WHITE	PERIURBAN	YES	LEFT	NO				NO		YES	LEFT	NO	FOCAL	NO			NO		1: LESS 3 MONTHS	POST	None	NO	NO		NO	6	3: >5cm	NO	LEFT	1: UPPER OUTER	NO	NO	NO	NO	NO	NO	YES	YES	1: <2cm	LEFT	AXILLARY	NO	T3	N1
170	75	6: >=70 years	3: >=60 years	FEMALE	AFRICAN	RURAL	YES	RIGHT	NO				YES	RIGHT	YES	RIGHT	NO	DIFFUSE	NO			YES	BILATERAL	3: 7-9 MONTHS	POST	None	NO	NO		NO	9	3: >5cm	BOTH	RIGHT	1: UPPER OUTER	YES	YES	YES	YES	NO	BOTH	YES	YES	1: <2cm	BILATERAL	AXILLARY + SUPRA	YES	T4c	N3
171	65	5: 60-69	3: >=60 years	FEMALE	AFRICAN	PERIURBAN	YES	RIGHT	NO				NO		NO				NO			NO		1: LESS 3 MONTHS	POST	None	NO	NO		NO	3	2: 2-5cm	NO	RIGHT	2: UPPER INNER	NO	NO	NO	NO	NO	NO	YES	NO					T2	N0
172	88	6: >=70 years	3: >=60 years	FEMALE	AFRICAN	RURAL	YES	LEFT	NO				YES	LEFT	YES	LEFT	NO	FOCAL	NO			YES	LEFT	5: MORE THAN 12 MONTHS	POST	None	NO	NO		NO	12	3: >5cm	BOTH	LEFT	6: ENTIRE BREAST	YES	YES	YES	NO	NO	BOTH	YES	YES	1: <2cm	LEFT	AXILLARY	NO	T4c	N1
173	61	5: 60-69	3: >=60 years	FEMALE	AFRICAN	PERIURBAN	YES	LEFT	NO				NO						NO			YES	LEFT	1: LESS 3 MONTHS	POST	None	NO	NO		NO	8	3: >5cm	NO	LEFT	2: UPPER INNER	NO	NO	YES	NO	NO	NO	YES	YES	2: 2-5cm	LEFT	AXILLARY	NO	T3	N1
174	59	4: 50-59	2: 40-59	FEMALE	AFRICAN	RURAL	YES	LEFT	NO				YES	LEFT	YES	LEFT	NO	FOCAL	NO			YES	LEFT	2: 3-6 MONTHS	POST	None	NO	NO		NO	5	2: 2-5cm	SKIN_ULC_SAT_OED	LEFT	3: LOWER INNER	YES	NO	YES	NO	NO	SKIN	YES	YES	1: <2cm	LEFT	AXILLARY	NO	T4b	N1
175	76	6: >=70 years	3: >=60 years	FEMALE	COLOURED	PERIURBAN	YES	RIGHT	NO				NO		NO				NO			NO		1: LESS 3 MONTHS	POST	None	NO	NO		NO	4	2: 2-5cm	NO	RIGHT	1: UPPER OUTER	NO	YES	NO	NO	NO	NO	YES	NO					T2	N0
176	86	6: >=70 years	3: >=60 years	FEMALE	AFRICAN	RURAL	YES	RIGHT	NO				YES	RIGHT	NO				NO			YES	RIGHT	3: 7-9 MONTHS	POST	None	NO	NO		NO	6	3: >5cm	SKIN_ULC_SAT_OED	RIGHT	1: UPPER OUTER	YES	YES	YES	NO	NO	SKIN	YES	YES	1: <2cm	RIGHT	AXILLARY	NO	T4b	N1
177	48	3: 40-49	2: 40-59	FEMALE	AFRICAN	RURAL	YES	RIGHT	NO				NO		NO				NO			NO		3: 7-9 MONTHS	POST	None	NO	NO		NO	11	3: >5cm	NO	RIGHT	1: UPPER OUTER	NO	NO	NO	NO	NO	NO	YES	YES	1: <2cm	RIGHT	AXILLARY	NO	T3	N1
178	77	6: >=70 years	3: >=60 years	FEMALE	AFRICAN	RURAL	YES	RIGHT	NO				YES	RIGHT	YES	RIGHT	NO	DIFFUSE	NO			YES	RIGHT	3: 7-9 MONTHS	POST	None	NO	NO		NO	7	3: >5cm	BOTH	RIGHT	6: ENTIRE BREAST	YES	YES	YES	NO	NO	BOTH	YES	YES	2: 2-5cm	RIGHT	AXILLARY	NO	T4c	N1
179	40	3: 40-49	2: 40-59	FEMALE	AFRICAN	RURAL	YES	RIGHT	NO				NO		NO				NO			YES	RIGHT	2: 3-6 MONTHS	PRE	Depo Injectable	NO	NO		NO	6	3: >5cm	NO	RIGHT	1: UPPER OUTER	NO	NO	NO	NO	NO	NO	YES	YES	1: <2cm	RIGHT	AXILLARY	NO	T3	N1
180	69	5: 60-69	3: >=60 years	FEMALE	AFRICAN	RURAL	YES	LEFT	NO				YES	LEFT	YES	LEFT	NO	DIFFUSE	NO			YES	LEFT	1: LESS 3 MONTHS	POST	None	NO	NO		YES	6	3: >5cm	SKIN_ULC_SAT_OED	LEFT	3: LOWER INNER	YES	YES	YES	NO	NO	SKIN	YES	YES	2: 2-5cm	LEFT	AXILLARY	YES	T4b	N2
181	50	4: 50-59	2: 40-59	FEMALE	AFRICAN	RURAL	YES	LEFT	NO				YES	LEFT	YES	LEFT	NO	DIFFUSE	NO			YES	LEFT	5: MORE THAN 12 MONTHS	POST	None	NO	NO		NO	6	3: >5cm	SKIN_ULC_SAT_OED	LEFT	1: UPPER OUTER	YES	YES	YES	YES	NO	SKIN	YES	YES	1: <2cm	LEFT	AXILLARY	NO	T4b	N1
182	85	6: >=70 years	3: >=60 years	FEMALE	AFRICAN	PERIURBAN	YES	RIGHT	NO				NO		NO				NO			NO		5: MORE THAN 12 MONTHS	POST	None	NO	NO		NO	2	1: <2cm	NO	RIGHT	2: UPPER INNER	NO	NO	NO	NO	NO	NO	YES	NO					T1	N0
183	41	3: 40-49	2: 40-59	FEMALE	AFRICAN	RURAL	YES	LEFT	NO				YES	LEFT	NO				NO			YES	LEFT	3: 7-9 MONTHS	PERI	Depo Injectable	NO	NO		NO	6	3: >5cm	SKIN_ULC_SAT_OED	LEFT	4: LOWER OUTER	YES	NO	YES	NO	NO	SKIN	YES	YES	1: <2cm	LEFT	AXILLARY	NO	T4b	N1
184	83	6: >=70 years	3: >=60 years	FEMALE	AFRICAN	RURAL	YES	LEFT	NO				NO		NO				NO			NO		1: LESS 3 MONTHS	POST	None	NO	NO		NO	4	2: 2-5cm	NO	LEFT	2: UPPER INNER	NO	NO	NO	NO	NO	NO	YES	NO					T2	N0
185	59	4: 50-59	2: 40-59	FEMALE	COLOURED	URBAN	YES	RIGHT	NO				NO		NO				NO			YES	RIGHT	1: LESS 3 MONTHS	POST	None	NO	NO		NO	5	2: 2-5cm	NO	RIGHT	1: UPPER OUTER	NO	NO	NO	NO	NO	NO	YES	YES	1: <2cm	RIGHT	AXILLARY	NO	T2	N1
186	53	4: 50-59	2: 40-59	FEMALE	AFRICAN	PERIURBAN	YES	RIGHT	NO				YES	RIGHT	YES	RIGHT	NO	FOCAL	NO			YES	RIGHT	2: 3-6 MONTHS	POST	None	NO	NO		NO	10	3: >5cm	SKIN_ULC_SAT_OED	RIGHT	1: UPPER OUTER	YES	YES	YES	NO	NO	SKIN	YES	YES	1: <2cm	RIGHT	AXILLARY	NO	T4b	N1
187	65	5: 60-69	3: >=60 years	FEMALE	AFRICAN	RURAL	YES	RIGHT	NO				NO		YES	RIGHT	NO	FOCAL	NO			YES	RIGHT	5: MORE THAN 12 MONTHS	POST	None	NO	NO		NO	6	3: >5cm	NO	RIGHT	2: UPPER INNER	NO	NO	NO	NO	NO	NO	YES	YES	1: <2cm	RIGHT	AXILLARY	NO	T3	N1
188	33	2: 30-39	1: <=40	FEMALE	AFRICAN	PERIURBAN	YES	RIGHT	NO				NO		NO				NO			NO		2: 3-6 MONTHS	PRE	Depo Injectable	NO	NO		NO	6	3: >5cm	NO	RIGHT	1: UPPER OUTER	NO	NO	NO	NO	NO	NO	YES	NO					T3	N0
189	72	6: >=70 years	3: >=60 years	FEMALE	AFRICAN	RURAL	YES	RIGHT	NO				YES	RIGHT	NO				NO			YES	RIGHT	3: 7-9 MONTHS	POST	None	NO	NO		NO	7	3: >5cm	INFLAM BC	RIGHT	6: ENTIRE BREAST	YES	YES	YES	NO	NO	BOTH	YES	YES	1: <2cm	RIGHT	AXILLARY	YES	T4d	N2
190	47	3: 40-49	2: 40-59	FEMALE	AFRICAN	PERIURBAN	YES	RIGHT	NO				YES	RIGHT	NO				NO			NO		3: 7-9 MONTHS	POST	None	NO	NO		NO	5	3: >5cm	SKIN_ULC_SAT_OED	RIGHT	1: UPPER OUTER	YES	YES	YES	NO	NO	SKIN	YES	NO					T4b	N0
191	44	3: 40-49	2: 40-59	FEMALE	AFRICAN	PERIURBAN	YES	RIGHT	NO				YES	RIGHT	NO				NO			NO		5: MORE THAN 12 MONTHS	PERI	None	NO	NO		NO	3	2: 2-5cm	SKIN_ULC_SAT_OED	RIGHT	1: UPPER OUTER	NO	NO	YES	NO	NO	SKIN	YES	NO					T4b	N0
192	62	5: 60-69	3: >=60 years	FEMALE	AFRICAN	PERIURBAN	YES	LEFT	NO				YES	LEFT					NO			YES	LEFT	1: LESS 3 MONTHS	PERI	None	NO	NO		NO	6	3: >5cm	SKIN_ULC_SAT_OED	LEFT	2: UPPER INNER	NO	NO	YES	NO	NO	SKIN	YES	YES	2: 2-5cm	LEFT	AXILLARY	NO	T4b	N1
193	54	4: 50-59	2: 40-59	FEMALE	AFRICAN	RURAL	YES	RIGHT	NO				YES	RIGHT	NO				NO			YES	RIGHT	5: MORE THAN 12 MONTHS	POST	None	NO	NO		NO	8	3: >5cm	BOTH	RIGHT	1: UPPER OUTER	YES	YES	YES	YES	NO	BOTH	YES	YES	1: <2cm	RIGHT	AXILLARY	YES	T4c	N2
194	52	4: 50-59	2: 40-59	FEMALE	AFRICAN	RURAL	YES	RIGHT	NO				YES	RIGHT	YES	RIGHT	NO	FOCAL	NO			YES	RIGHT	2: 3-6 MONTHS	POST	None	NO				12	3: >5cm	BOTH	RIGHT	6: ENTIRE BREAST	YES	NO	YES	YES	NO	BOTH	YES	YES	3: >5cm	RIGHT	AXILLARY	YES	T4c	N2
195	24	1: <30 years	1: <=40	FEMALE	AFRICAN	PERIURBAN	YES	LEFT	NO				NO		NO				NO			NO		1: LESS 3 MONTHS	PRE	Depo Injectable	NO	NO		NO	4	2: 2-5cm	NO	LEFT	1: UPPER OUTER	NO	NO	NO	NO	NO	NO	YES	NO					T2	N0
196	41	3: 40-49	2: 40-59	FEMALE	AFRICAN	RURAL	YES	RIGHT	NO				NO		NO				NO			NO									1	1: <2cm	NO	RIGHT	1: UPPER OUTER	NO	NO	NO	NO	NO	NO	YES	NO					T1	N0
197	61	5: 60-69	3: >=60 years	FEMALE	AFRICAN	RURAL	YES	RIGHT	NO				YES	RIGHT	YES	RIGHT	NO	DIFFUSE	NO			NO		5: MORE THAN 12 MONTHS	POST	None	NO	NO		YES	12	3: >5cm	SKIN_ULC_SAT_OED	RIGHT	6: ENTIRE BREAST	YES	NO	YES	YES	NO	SKIN	YES	NO					T4b	N0
198	50	4: 50-59	2: 40-59	FEMALE	AFRICAN	RURAL	YES	RIGHT	NO				YES	RIGHT	NO				NO			NO		2: 3-6 MONTHS	PERI	Depo Injectable	NO	NO		NO	6	3: >5cm	SKIN_ULC_SAT_OED	RIGHT	4: LOWER OUTER	NO	NO	YES	NO	NO	SKIN	YES	NO					T4b	N0
199	66	5: 60-69	3: >=60 years	FEMALE	AFRICAN	URBAN	YES	LEFT	NO				NO		NO				NO			YES	LEFT	2: 3-6 MONTHS							4	2: 2-5cm	NO	LEFT	1: UPPER OUTER	NO	NO	NO	NO	NO	NO	YES	YES	1: <2cm	LEFT	AXILLARY	NO	T2	N1
200	30	2: 30-39	1: <=40	FEMALE	AFRICAN	RURAL	YES	LEFT	NO				NO		NO				NO			NO		2: 3-6 MONTHS	PRE	None	NO	NO		YES	5	3: >5cm	NO	LEFT	3: LOWER INNER	NO	NO	NO	NO	NO	NO	YES	NO					T3	N0
201	51	4: 50-59	2: 40-59	FEMALE	AFRICAN	RURAL	YES	RIGHT	NO				NO		YES	RIGHT	NO	FOCAL	NO			NO		1: LESS 3 MONTHS	POST	None	NO	NO		NO	3	2: 2-5cm	NO	RIGHT	2: UPPER INNER	NO	NO	NO	NO	NO	NO	YES	NO					T2	N0
202	49	3: 40-49	2: 40-59	FEMALE	AFRICAN	RURAL	YES	LEFT	NO				NO		NO				NO			NO	LEFT	2: 3-6 MONTHS	POST	None	NO	NO		NO	5	3: >5cm	NO	LEFT	1: UPPER OUTER	NO	NO	NO	NO	NO	NO	YES	NO					T3	N0
203	65	5: 60-69	3: >=60 years	FEMALE	AFRICAN	RURAL	YES	RIGHT	NO				NO						NO			NO		1: LESS 3 MONTHS	POST	None	NO	NO		NO	4	2: 2-5cm	NO	RIGHT	3: LOWER INNER	NO	NO	NO	NO	NO	NO	YES	NO					T2	N0
204	57	4: 50-59	2: 40-59	FEMALE	AFRICAN	RURAL	YES	LEFT	NO				YES	LEFT	YES	LEFT	NO	DIFFUSE	NO			YES	LEFT	3: 7-9 MONTHS	POST	None	NO				12	3: >5cm	INFLAM BC	LEFT	6: ENTIRE BREAST	YES	NO	YES	NO	NO	BOTH	YES	YES	1: <2cm	LEFT	AXILLARY	NO	T4d	N1
205	43	3: 40-49	2: 40-59	FEMALE	AFRICAN	RURAL	YES	LEFT	NO				YES	LEFT	NO				NO			YES	LEFT	1: LESS 3 MONTHS	PRE	Depo Injectable	NO				5	3: >5cm	SKIN_ULC_SAT_OED	LEFT	1: UPPER OUTER	NO	NO	YES	NO	NO	SKIN	YES	YES	1: <2cm	LEFT	AXILLARY	NO	T4b	N1
206	69	5: 60-69	3: >=60 years	FEMALE	AFRICAN	RURAL	YES	RIGHT	NO				YES	RIGHT	YES	RIGHT	NO	DIFFUSE	NO			YES	RIGHT	1: LESS 3 MONTHS	POST	None	NO	NO		NO	10	3: >5cm	INFLAM BC	RIGHT	6: ENTIRE BREAST	YES	NO	YES	NO	NO	CHEST WALL	YES	YES	1: <2cm	RIGHT	AXILLARY	NO	T4d	N1
207	45	3: 40-49	2: 40-59	FEMALE	AFRICAN	RURAL	YES	LEFT	NO				YES	LEFT	NO				NO			NO		1: LESS 3 MONTHS				NO		NO	4	2: 2-5cm	SKIN_ULC_SAT_OED	LEFT	1: UPPER OUTER	YES	YES	YES	NO	NO	SKIN	YES	NO					T4b	N0
208	61	5: 60-69	3: >=60 years	FEMALE	AFRICAN	RURAL	YES	RIGHT	NO				NO						NO			NO		1: LESS 3 MONTHS	POST	None	NO	NO		NO	4	2: 2-5cm	NO	RIGHT	1: UPPER OUTER	NO	NO	NO	NO	NO	NO	YES	NO					T2	N0
209	51	4: 50-59	2: 40-59	FEMALE	AFRICAN	RURAL	YES	LEFT	NO				NO		NO				NO			YES	LEFT	1: LESS 3 MONTHS	POST	None	NO	NO		NO	5	3: >5cm	NO	LEFT	1: UPPER OUTER	NO	NO	NO	NO	NO	NO	YES	YES	1: <2cm	LEFT	AXILLARY	NO	T3	N1
210	79	6: >=70 years	3: >=60 years	FEMALE	AFRICAN	RURAL	YES	LEFT	NO				YES	LEFT	YES	LEFT	NO	DIFFUSE	NO			YES	LEFT	2: 3-6 MONTHS	POST	None	NO	NO		NO	12	3: >5cm	INFLAM BC	LEFT	6: ENTIRE BREAST	YES	YES	YES	NO	NO	BOTH	YES	YES	1: <2cm	LEFT	AXILLARY	NO	T4d	N1
211	51	4: 50-59	2: 40-59	FEMALE	AFRICAN	RURAL	YES	LEFT	NO				YES	LEFT	YES	LEFT	NO	DIFFUSE	NO			YES	LEFT	1: LESS 3 MONTHS	POST	None	NO	NO		NO	13	3: >5cm	INFLAM BC	LEFT	6: ENTIRE BREAST	YES	YES	YES	NO	NO	BOTH	YES	YES	2: 2-5cm	LEFT	AXILLARY + SUPRA	YES	T4d	N3
212	82	6: >=70 years	3: >=60 years	FEMALE	AFRICAN	PERIURBAN	YES	LEFT	NO				NO		NO				NO			NO		2: 3-6 MONTHS	POST	None	NO	NO		NO	2	2: 2-5cm	NO	LEFT	1: UPPER OUTER	NO	NO	NO	NO	NO	NO	YES	NO					T2	N0
213	50	4: 50-59	2: 40-59	FEMALE	COLOURED	PERIURBAN	YES	LEFT	NO				NO		NO				NO			YES	LEFT	2: 3-6 MONTHS	POST	None	NO	NO		NO	3	2: 2-5cm	NO	LEFT	4: LOWER OUTER	NO	NO	NO	NO	NO	NO	YES	YES	1: <2cm	LEFT	AXILLARY	NO	T2	N1
214	69	5: 60-69	3: >=60 years	FEMALE	WHITE	URBAN	YES	RIGHT	NO				NO		NO				NO			NO		1: LESS 3 MONTHS	POST	None	NO	NO		NO	2	1: <2cm	NO	RIGHT	4: LOWER OUTER	NO	NO	NO	NO	NO	NO	YES	NO					T1	N0
215	76	6: >=70 years	3: >=60 years	FEMALE	AFRICAN	RURAL	YES	RIGHT	NO						YES	RIGHT	NO	FOCAL	NO			NO		1: LESS 3 MONTHS	POST	None	NO	NO		NO	2	2: 2-5cm	NO	RIGHT	1: UPPER OUTER	NO	NO	NO	NO	NO	NO	YES	NO					T2	N0
216	71	6: >=70 years	3: >=60 years	FEMALE	COLOURED	PERIURBAN	YES	RIGHT	NO				NO		NO				NO			NO		5: MORE THAN 12 MONTHS	POST	None	NO	NO		NO	3	2: 2-5cm	NO	RIGHT	2: UPPER INNER	NO	YES	NO	NO	NO	NO	YES	NO					T2	N0
217	43	3: 40-49	2: 40-59	FEMALE	AFRICAN	RURAL	YES	LEFT	NO				NO		YES	LEFT	NO	FOCAL	NO			YES	LEFT	1: LESS 3 MONTHS	PRE	Depo Injectable	NO	NO		NO	6	3: >5cm	NO	LEFT	1: UPPER OUTER	NO	NO	NO	NO	NO	NO	YES	YES	2: 2-5cm	LEFT	AXILLARY	YES	T3	N2
218	58	4: 50-59	2: 40-59	FEMALE	AFRICAN	RURAL	YES	LEFT	NO				NO		NO				NO			NO		4: 10-12 MONTHS	POST	None	NO	NO		NO	2	2: 2-5cm	NO	LEFT	3: LOWER INNER	NO	NO	NO	NO	NO	NO	YES	NO					T2	N0
219	66	5: 60-69	3: >=60 years	FEMALE	AFRICAN	PERIURBAN	YES	RIGHT	NO				YES	RIGHT	YES	RIGHT	NO	DIFFUSE	NO			NO		1: LESS 3 MONTHS	POST	None	NO	NO		NO	15	3: >5cm	INFLAM BC	RIGHT	6: ENTIRE BREAST	YES	YES	YES	YES	NO	BOTH	YES	NO					T4d	N0
220	55	4: 50-59	2: 40-59	MALE	AFRICAN	RURAL	YES	RIGHT	NO				NO		NO				NO			NO		5: MORE THAN 12 MONTHS				NO		NO	2	2: 2-5cm	NO	RIGHT	4: LOWER OUTER	NO	NO	NO	NO	NO	NO	YES	NO					T2	N0
221	78	6: >=70 years	3: >=60 years	MALE	AFRICAN	RURAL	YES	LEFT	NO				YES	LEFT	NO				NO			YES	LEFT	2: 3-6 MONTHS				NO		NO	5	3: >5cm	SKIN_ULC_SAT_OED	LEFT	1: UPPER OUTER	NO	NO	YES	NO	NO	SKIN	YES	YES	1: <2cm	LEFT	AXILLARY	NO	T4b	N1
222	55	4: 50-59	2: 40-59	FEMALE	AFRICAN	RURAL	YES	RIGHT	NO				NO		NO				NO			NO		5: MORE THAN 12 MONTHS	POST	None	NO	NO		NO	5	2: 2-5cm	NO	RIGHT	2: UPPER INNER	NO	NO	NO	NO	NO	NO	YES	NO					T2	N0
223	70	6: >=70 years	3: >=60 years	FEMALE	AFRICAN	RURAL	YES	LEFT	NO				NO		NO				NO			NO		1: LESS 3 MONTHS							2	1: <2cm	NO	LEFT	1: UPPER OUTER	NO	NO	NO	NO	NO	NO	YES	NO					T1	N0
224	63	5: 60-69	3: >=60 years	FEMALE	AFRICAN	RURAL	YES	LEFT	NO				NO		NO				NO			NO		1: LESS 3 MONTHS				NO		NO	5	2: 2-5cm	NO	LEFT	1: UPPER OUTER	NO	NO	NO	NO	NO	NO	YES	NO					T2	N0
225	67	5: 60-69	3: >=60 years	FEMALE	AFRICAN	URBAN	YES	LEFT	NO				NO		YES	LEFT	NO	DIFFUSE	NO			NO		1: LESS 3 MONTHS	POST	None	NO	NO		NO	6	3: >5cm	NO	LEFT	1: UPPER OUTER	NO	NO	NO	NO	NO	NO	NO	YES					T3	N0
226	50	4: 50-59	2: 40-59	FEMALE	AFRICAN	PERIURBAN	YES	RIGHT	NO				NO		NO				NO			YES	RIGHT	1: LESS 3 MONTHS	POST	None	NO	NO		NO	4	2: 2-5cm	NO	RIGHT	1: UPPER OUTER	NO	NO	NO	NO	NO	NO	YES	YES	1: <2cm	RIGHT	AXILLARY	NO	T2	N1
227	68	5: 60-69	3: >=60 years	FEMALE	AFRICAN	RURAL	YES	RIGHT	NO				YES	RIGHT	YES	RIGHT	NO	DIFFUSE	NO			NO		5: MORE THAN 12 MONTHS	POST	None	NO	NO		NO	8	3: >5cm	INFLAM BC	RIGHT	1: UPPER OUTER	YES	NO	YES	YES	NO	SKIN	YES	NO					T4d	N0
228	66	5: 60-69	3: >=60 years	FEMALE	AFRICAN	RURAL	YES	LEFT	NO				YES	LEFT	YES	LEFT	NO	DIFFUSE	NO			NO		1: LESS 3 MONTHS	POST	None	NO	NO		NO	15	3: >5cm	INFLAM BC	LEFT	6: ENTIRE BREAST	YES	YES	YES	NO	NO	NO	YES	NO					T4d	N0
229	62	5: 60-69	3: >=60 years	FEMALE	AFRICAN	RURAL	YES	RIGHT	NO				NO						NO			NO		1: LESS 3 MONTHS	POST	None	NO				3	2: 2-5cm	NO	RIGHT	2: UPPER INNER	NO	NO	NO	NO	NO	NO	YES	NO					T2	N0
230	58	4: 50-59	2: 40-59	FEMALE	AFRICAN	URBAN	YES	RIGHT	NO				NO		NO				NO			NO		1: LESS 3 MONTHS	POST	None	NO	NO		NO	7	3: >5cm	NO	RIGHT	1: UPPER OUTER	NO	NO	NO	NO	NO	NO	YES	NO					T3	N0
231	54	4: 50-59	2: 40-59	FEMALE	AFRICAN	URBAN	YES	LEFT	YES	YES	YES	UNILATERAL	NO		NO				NO			NO		1: LESS 3 MONTHS	POST	None	NO	NO		NO	2	1: <2cm	NO	LEFT	3: LOWER INNER	NO	NO	NO	NO	NO	NO	YES	NO					T1	N0
232	49	3: 40-49	2: 40-59	FEMALE	WHITE	RURAL	YES	LEFT	NO				NO		NO				NO			NO		2: 3-6 MONTHS	POST	None	NO	NO		NO	6	3: >5cm	NO	LEFT	1: UPPER OUTER	NO	NO	NO	NO	NO	NO	YES	NO					T3	N0
233	59	4: 50-59	2: 40-59	FEMALE	AFRICAN	PERIURBAN	YES	RIGHT	NO				NO		NO				NO			NO		2: 3-6 MONTHS	POST	None	NO				4	2: 2-5cm	NO	RIGHT	3: LOWER INNER	NO	NO	NO	NO	NO	NO	YES	YES	1: <2cm	RIGHT	AXILLARY	NO	T2	N1
234	77	6: >=70 years	3: >=60 years	FEMALE	AFRICAN	RURAL	YES	LEFT	NO				NO		NO				NO			YES	LEFT	1: LESS 3 MONTHS	POST	None	NO	NO		NO	2	2: 2-5cm	NO	LEFT	1: UPPER OUTER	NO	NO	NO	NO	NO	NO	YES	YES	1: <2cm	LEFT	AXILLARY	NO	T2	N1
235	61	5: 60-69	3: >=60 years	FEMALE	AFRICAN	RURAL	YES	LEFT	NO				NO		NO				NO			NO		2: 3-6 MONTHS	POST	None	NO				6	3: >5cm	NO	LEFT	1: UPPER OUTER	NO	NO	NO	NO	NO	NO	YES	NO					T3	N0
236	69	5: 60-69	3: >=60 years	FEMALE	AFRICAN	RURAL	YES	LEFT	NO				NO		YES	LEFT	NO	FOCAL	NO			NO		1: LESS 3 MONTHS	POST	None	NO	YES	GRANDMOTHER	NO	1	1: <2cm	NO	LEFT	2: UPPER INNER	NO	NO	NO	NO	NO	NO	NO	NO					T1	N0
237	73	6: >=70 years	3: >=60 years	FEMALE	COLOURED	PERIURBAN	YES	LEFT	NO				NO		NO				NO			YES	LEFT	1: LESS 3 MONTHS	POST	None	NO	NO		YES	4	2: 2-5cm	NO	LEFT	1: UPPER OUTER	NO	NO	NO	NO	NO	NO	YES	YES	1: <2cm	LEFT	AXILLARY	NO	T2	N1
238	47	3: 40-49	2: 40-59	FEMALE	AFRICAN	RURAL	YES	RIGHT	NO				NO		NO				NO			NO		2: 3-6 MONTHS	POST	None	NO	NO		NO	4	2: 2-5cm	NO	RIGHT	2: UPPER INNER	NO	NO	NO	NO	NO	NO	YES	NO					T2	N0
239	77	6: >=70 years	3: >=60 years	FEMALE	AFRICAN	RURAL	YES	RIGHT	NO				NO		NO				NO			YES	RIGHT	1: LESS 3 MONTHS	POST	None	NO	NO		NO	8	3: >5cm	SKIN_ULC_SAT_OED	RIGHT	1: UPPER OUTER	NO	YES	YES	NO	NO	SKIN	YES	YES	1: <2cm	RIGHT	AXILLARY	YES	T4b	N2
240	80	6: >=70 years	3: >=60 years	FEMALE	AFRICAN	RURAL	YES	RIGHT	NO				NO		NO				NO			YES	RIGHT	2: 3-6 MONTHS	POST	None	NO	NO		NO	6	3: >5cm	NO	RIGHT	1: UPPER OUTER		NO	NO	NO	NO	NO	YES	YES	1: <2cm	RIGHT	AXILLARY	NO	T3	N1
241	74	6: >=70 years	3: >=60 years	FEMALE	AFRICAN	PERIURBAN	YES	LEFT	NO				NO		NO				NO			NO		2: 3-6 MONTHS	POST	None	NO	NO		YES	1	1: <2cm	NO	LEFT	4: LOWER OUTER	NO	NO	NO	NO	NO	NO	YES	NO					T1	N0
242	54	4: 50-59	2: 40-59	FEMALE	AFRICAN	RURAL	YES	RIGHT	NO				NO		NO				NO			NO		2: 3-6 MONTHS	POST	None	NO	NO		NO	2	2: 2-5cm	NO	RIGHT	2: UPPER INNER	NO	NO	NO	NO	NO	NO	YES	NO					T2	N0
243	63	5: 60-69	3: >=60 years	FEMALE	AFRICAN	RURAL	YES	RIGHT	NO				YES	RIGHT	NO				NO			YES	RIGHT	2: 3-6 MONTHS	POST	None	NO	NO		NO	2	2: 2-5cm	SKIN_ULC_SAT_OED	RIGHT	1: UPPER OUTER	YES	NO	YES	NO	NO	SKIN	YES	YES	1: <2cm	RIGHT	AXILLARY	NO	T4b	N1
244	81	6: >=70 years	3: >=60 years	FEMALE	AFRICAN	RURAL	YES	LEFT	NO				YES	LEFT	NO				NO			NO		3: 7-9 MONTHS	POST	None	NO	NO		NO	5	3: >5cm	SKIN_ULC_SAT_OED	LEFT	1: UPPER OUTER	YES	YES	YES	NO	NO	SKIN	YES	NO					T4b	N0
245	71	6: >=70 years	3: >=60 years	FEMALE	AFRICAN	RURAL	YES	LEFT	NO				NO		NO				NO			YES	LEFT	2: 3-6 MONTHS	POST	None	NO	NO		NO	4	2: 2-5cm	NO	LEFT	1: UPPER OUTER	NO	NO	NO	NO	NO	NO	YES	YES	1: <2cm	LEFT	AXILLARY + SUPRA	YES	T2	N2
246	71	6: >=70 years	3: >=60 years	FEMALE	AFRICAN	RURAL	YES	RIGHT	NO				YES	RIGHT	NO				NO			YES	RIGHT	3: 7-9 MONTHS	POST	None	NO	NO		NO	6	3: >5cm	SKIN_ULC_SAT_OED	RIGHT	1: UPPER OUTER	YES	YES	YES	NO	NO	SKIN	YES	YES	2: 2-5cm	RIGHT	AXILLARY + SUPRA	YES	T4b	N2
247	56	4: 50-59	2: 40-59	FEMALE	AFRICAN	RURAL	YES	LEFT	NO				YES	LEFT	YES	LEFT	NO	FOCAL	NO			YES	LEFT	1: LESS 3 MONTHS	POST	None	NO	NO		NO	5	3: >5cm	NO	LEFT	2: UPPER INNER	NO	NO	NO	NO	NO	NO	YES	YES	1: <2cm	LEFT	AXILLARY	NO	T3	N1
248	56	4: 50-59	2: 40-59	FEMALE	AFRICAN	RURAL	YES	RIGHT	NO				NO		NO				NO			YES	RIGHT		POST	None	NO	NO		NO	5	2: 2-5cm	NO	RIGHT	1: UPPER OUTER	NO	NO	NO	NO	NO	NO	YES	YES	2: 2-5cm	RIGHT	AXILLARY	YES	T2	N2
249	64	5: 60-69	3: >=60 years	FEMALE	AFRICAN	RURAL	YES	RIGHT	NO				YES	RIGHT	YES	RIGHT	NO	FOCAL	NO			YES	RIGHT	5: MORE THAN 12 MONTHS	POST	None	NO	NO		NO	5	3: >5cm	INFLAM BC	RIGHT	2: UPPER INNER	YES	YES	YES	NO	NO	BOTH	YES	YES	2: 2-5cm	RIGHT	AXILLARY + SUPRA	YES	T4d	N3
250	81	6: >=70 years	3: >=60 years	MALE	AFRICAN	PERIURBAN	YES	RIGHT	NO				NO		NO				NO			NO		2: 3-6 MONTHS	POST	None	NO	NO		NO	4	2: 2-5cm	NO	RIGHT	6: ENTIRE BREAST	NO	NO	NO	NO	NO	NO	YES	NO					T2	N0
251	59	4: 50-59	2: 40-59	FEMALE	AFRICAN	URBAN	YES	LEFT	NO				NO		NO				NO			NO		5: MORE THAN 12 MONTHS	POST	None	NO	YES	MOTHER	NO	5	3: >5cm	NO	LEFT	4: LOWER OUTER	NO	NO	NO	NO	NO	NO	YES	NO					T3	N0
252	56	4: 50-59	2: 40-59	FEMALE	AFRICAN	RURAL	YES	RIGHT	NO				YES	RIGHT	YES	RIGHT	NO	DIFFUSE	NO			YES	RIGHT	3: 7-9 MONTHS	POST	None	NO	NO		NO	7	3: >5cm	SKIN_ULC_SAT_OED	RIGHT	4: LOWER OUTER	YES	YES	YES	YES	NO	SKIN	YES	YES	1: <2cm	RIGHT	AXILLARY	YES	T4b	N2
253	64	5: 60-69	3: >=60 years	FEMALE	AFRICAN	PERIURBAN	YES	RIGHT	NO				NO		NO				NO			NO		1: LESS 3 MONTHS	POST	None	NO				5	2: 2-5cm	NO	RIGHT	1: UPPER OUTER	NO	NO	NO	NO	NO	NO	YES	NO					T2	N0
254	69	5: 60-69	3: >=60 years	FEMALE	AFRICAN	RURAL	YES	LEFT	NO				NO		NO				NO			YES	LEFT	1: LESS 3 MONTHS	POST	None	NO	NO		NO	4	2: 2-5cm	NO	LEFT	4: LOWER OUTER	NO	NO	NO	NO	NO	NO	YES	YES	1: <2cm	LEFT	AXILLARY	NO	T2	N1
255	69	5: 60-69	3: >=60 years	FEMALE	AFRICAN	URBAN	YES	LEFT	NO				NO		YES	LEFT	NO	DIFFUSE	NO			YES	LEFT	1: LESS 3 MONTHS	POST	None	NO	NO		YES	7	3: >5cm	NO	LEFT	2: UPPER INNER	NO	NO	NO	NO	NO	NO	YES	YES	2: 2-5cm	LEFT	AXILLARY	NO	T3	N1
256	56	4: 50-59	2: 40-59	FEMALE	AFRICAN	RURAL	YES	LEFT	YES				NO		YES	LEFT		FOCAL	NO			NO		1: LESS 3 MONTHS	POST	None	NO	NO		NO	8	3: >5cm	SKIN_ULC_SAT_OED	LEFT	1: UPPER OUTER	YES	NO	YES	NO	NO	SKIN	YES	NO					T4b	N0
257	39	2: 30-39	1: <=40	FEMALE	AFRICAN	URBAN	YES	RIGHT	NO				NO		YES	RIGHT	NO	FOCAL	NO			NO		1: LESS 3 MONTHS	PERI	None	NO	NO		YES	5	3: >5cm	NO	RIGHT	1: UPPER OUTER	NO	NO	NO	NO	NO	NO	YES	NO					T2	N0
258	52	4: 50-59	2: 40-59	FEMALE	AFRICAN	RURAL	YES	LEFT	NO				NO		NO				NO			NO		2: 3-6 MONTHS	POST	None	NO	NO		NO	6	3: >5cm	NO	LEFT	3: LOWER INNER	NO	NO	NO	NO	NO	NO	YES	NO					T3	N0
259	39	2: 30-39	1: <=40	FEMALE	AFRICAN	RURAL	YES	RIGHT	NO				YES	RIGHT	NO				NO			YES	RIGHT	2: 3-6 MONTHS	PRE	None	NO	NO		NO	6	3: >5cm	SKIN_ULC_SAT_OED	RIGHT	1: UPPER OUTER	YES	YES	YES	NO	NO	SKIN	YES	YES	1: <2cm	RIGHT	AXILLARY + SUPRA	YES	T4b	N3
260	77	6: >=70 years	3: >=60 years	FEMALE	AFRICAN	RURAL	YES	RIGHT	NO				YES	RIGHT	NO				NO			YES	RIGHT	1: LESS 3 MONTHS	POST	None	NO	NO		NO	12	3: >5cm	SKIN_ULC_SAT_OED	RIGHT	1: UPPER OUTER	YES	YES	YES	NO	NO	SKIN	YES	YES	1: <2cm	RIGHT	AXILLARY + SUPRA	YES	T4b	N3
261	75	6: >=70 years	3: >=60 years	FEMALE	AFRICAN	RURAL	YES	LEFT	NO				YES	LEFT	NO				NO			YES	LEFT	1: LESS 3 MONTHS	POST	None	NO	NO		NO	10	3: >5cm	SKIN_ULC_SAT_OED	LEFT	3: LOWER INNER	YES	NO	YES	YES	NO	SKIN	YES	YES	2: 2-5cm	LEFT	AXILLARY	NO	T4b	N1
262	62	5: 60-69	3: >=60 years	FEMALE	AFRICAN	URBAN	YES	LEFT	NO				NO		NO				NO			NO		5: MORE THAN 12 MONTHS	POST	None	NO				3	2: 2-5cm	NO	LEFT	2: UPPER INNER	NO	NO	NO	NO	NO	NO	YES	NO					T2	N0
263	84	6: >=70 years	3: >=60 years	FEMALE	WHITE	URBAN	YES	RIGHT	NO				NO		NO				NO			NO		1: LESS 3 MONTHS	POST	None	NO	NO		YES	7	3: >5cm	NO	RIGHT	1: UPPER OUTER	NO	NO	NO	NO	NO	NO	YES	NO					T3	N0
264	34	2: 30-39	1: <=40	FEMALE	AFRICAN	PERIURBAN	YES	LEFT	NO				YES	LEFT	YES	LEFT	NO	DIFFUSE	NO			YES	BILATERAL	2: 3-6 MONTHS	PRE	Depo Injectable	NO	NO		NO	16	3: >5cm	BOTH	LEFT	6: ENTIRE BREAST	YES	YES	YES	NO	NO	BOTH	YES	YES	2: 2-5cm	BILATERAL	AXILLARY + SUPRA	YES	T4c	N3
265	62	5: 60-69	3: >=60 years	FEMALE	AFRICAN	RURAL	YES	LEFT	NO				NO		NO				NO			YES	LEFT	3: 7-9 MONTHS	POST	None	NO				5	3: >5cm	SKIN_ULC_SAT_OED	LEFT	1: UPPER OUTER	YES	NO	YES	NO	NO	SKIN	YES	YES	2: 2-5cm	LEFT	AXILLARY	NO	T4b	N1
266	81	6: >=70 years	3: >=60 years	FEMALE	AFRICAN	URBAN	YES	LEFT	NO				YES	LEFT	NO				NO			NO		3: 7-9 MONTHS	POST	None	NO	NO		NO	6	3: >5cm	INFLAM BC	LEFT	1: UPPER OUTER	YES	NO	YES	NO	NO	BOTH	YES	NO					T4d	N0
267	62	5: 60-69	3: >=60 years	FEMALE	AFRICAN	RURAL	YES	LEFT	NO				YES	LEFT	YES	LEFT	NO	FOCAL	NO			YES	LEFT	3: 7-9 MONTHS	POST	None	NO	NO		NO	10	3: >5cm	INFLAM BC	LEFT	6: ENTIRE BREAST	YES	NO	YES	NO	NO	BOTH	YES	YES	2: 2-5cm	LEFT	AXILLARY + SUPRA	YES	T4d	N3
268	39	2: 30-39	1: <=40	FEMALE	AFRICAN	RURAL	YES	LEFT	NO				NO		NO				NO			YES	LEFT	2: 3-6 MONTHS	PRE	Depo Injectable	NO	NO		NO	10	3: >5cm	BOTH	LEFT	6: ENTIRE BREAST	YES	NO	YES	NO	NO	BOTH	YES	YES	2: 2-5cm	LEFT	AXILLARY	NO	T4c	N1
269	60	5: 60-69	3: >=60 years	MALE	AFRICAN	RURAL	YES	RIGHT	NO				NO		NO				NO			NO		2: 3-6 MONTHS				NO		NO	4	2: 2-5cm	NO	RIGHT	1: UPPER OUTER	NO	NO	NO	NO	NO	NO	YES	NO					T2	N0
270	48	3: 40-49	2: 40-59	FEMALE	AFRICAN	RURAL	YES	RIGHT	NO				NO		YES	RIGHT	NO	FOCAL	NO			NO		1: LESS 3 MONTHS	POST	None	NO	NO		NO	6	3: >5cm	NO	RIGHT	4: LOWER OUTER	NO	NO	YES	NO	NO	NO	YES	NO					T3	N0
271	45	3: 40-49	2: 40-59	FEMALE	AFRICAN	RURAL	YES	RIGHT	NO				NO		NO				NO			YES	RIGHT	1: LESS 3 MONTHS	POST	None	NO	NO		NO	2	1: <2cm	NO	RIGHT	1: UPPER OUTER	NO	NO	NO	NO	NO	NO	YES	YES	1: <2cm	RIGHT	AXILLARY	NO	T1	N1
272	68	5: 60-69	3: >=60 years	FEMALE	AFRICAN	RURAL	YES	LEFT	NO				YES	LEFT	YES	LEFT	NO	DIFFUSE	NO			YES	LEFT	5: MORE THAN 12 MONTHS	POST	None	NO	NO		NO	26	3: >5cm	BOTH	LEFT	6: ENTIRE BREAST	YES	YES	YES	NO	NO	BOTH	YES	YES	2: 2-5cm	LEFT	AXILLARY + SUPRA	YES	T4c	N3
273	64	5: 60-69	3: >=60 years	FEMALE	AFRICAN	RURAL	YES	LEFT	NO				YES	LEFT	YES	LEFT	NO	DIFFUSE	NO			YES	LEFT	2: 3-6 MONTHS	POST	None	NO	NO		NO	12	3: >5cm	BOTH	LEFT	6: ENTIRE BREAST	YES	YES	YES	YES	NO	BOTH	YES	YES	2: 2-5cm	BILATERAL	AXILLARY	YES	T4c	N2
274	75	6: >=70 years	3: >=60 years	FEMALE	AFRICAN	PERIURBAN	YES	RIGHT	NO				NO		NO				NO			YES	RIGHT	1: LESS 3 MONTHS	POST	None	NO	NO		NO	14	3: >5cm	NO	RIGHT	4: LOWER OUTER	NO	YES	NO	NO	NO	NO	YES	YES	1: <2cm	RIGHT	AXILLARY	NO	T3	N1
275	42	3: 40-49	2: 40-59	FEMALE	AFRICAN	RURAL	YES	LEFT	NO				YES	LEFT	YES	LEFT	NO	DIFFUSE	NO			YES	LEFT	3: 7-9 MONTHS	PRE	Depo Injectable	NO	YES	MOTHER	NO	4	2: 2-5cm	SKIN_ULC_SAT_OED	LEFT	2: UPPER INNER	YES	YES	YES	NO	NO	SKIN	YES	YES	2: 2-5cm	LEFT	AXILLARY	YES	T4b	N2
276	81	6: >=70 years	3: >=60 years	FEMALE	AFRICAN	RURAL	YES	RIGHT	NO				NO		NO				NO			NO		1: LESS 3 MONTHS	POST	None	NO	NO		NO	3	2: 2-5cm	NO	RIGHT	1: UPPER OUTER	NO	NO	NO	NO	NO	NO	YES	NO					T2	N0
277	74	6: >=70 years	3: >=60 years	FEMALE	AFRICAN	RURAL	YES	RIGHT	NO				YES	RIGHT	YES	RIGHT	NO	FOCAL	NO			YES	RIGHT	1: LESS 3 MONTHS	POST	None	NO	NO		NO	6	3: >5cm	SKIN_ULC_SAT_OED	RIGHT	1: UPPER OUTER	YES	YES	YES	YES	NO	SKIN	YES	YES	2: 2-5cm	RIGHT	AXILLARY	YES	T4b	N2
278	31	2: 30-39	1: <=40	FEMALE	AFRICAN	RURAL	YES	RIGHT	NO				NO		NO				NO			YES	RIGHT	1: LESS 3 MONTHS	PRE	Depo Injectable	NO	NO		NO	6	3: >5cm	NO	RIGHT	1: UPPER OUTER	NO	NO	NO	NO	NO	NO	YES	YES	2: 2-5cm	RIGHT	AXILLARY	NO	T3	N1
279	80	6: >=70 years	3: >=60 years	FEMALE	AFRICAN	URBAN	YES	RIGHT	NO				NO		NO				NO			NO		4: 10-12 MONTHS	POST	None	NO	NO		NO	2	2: 2-5cm	NO	RIGHT	1: UPPER OUTER	NO	NO	NO	NO	NO	NO	YES	NO					T2	N0
280	79	6: >=70 years	3: >=60 years	FEMALE	AFRICAN	URBAN	YES	RIGHT	NO				NO		NO				NO			NO		4: 10-12 MONTHS	POST	None	NO	NO		NO	4	2: 2-5cm	NO	RIGHT	1: UPPER OUTER	NO	NO	NO	NO	NO	NO	YES	NO					T2	N0
281	58	4: 50-59	2: 40-59	FEMALE	AFRICAN	RURAL	YES	LEFT	NO				YES	LEFT	YES	LEFT	NO	DIFFUSE	NO			NO		3: 7-9 MONTHS	POST	None	NO	NO		NO	15	3: >5cm	SKIN_ULC_SAT_OED	LEFT	6: ENTIRE BREAST	YES	YES	YES	NO	NO	SKIN	YES	YES	2: 2-5cm	LEFT	AXILLARY	YES	T4b	N2
282	55	4: 50-59	2: 40-59	FEMALE	AFRICAN	URBAN	YES	LEFT	YES	YES	YES	UNILATERAL	NO		NO				NO			NO		2: 3-6 MONTHS	POST	None	NO	NO		NO	1	1: <2cm	SKIN_ULC_SAT_OED	LEFT	1: UPPER OUTER	NO	YES	NO	NO	NO	SKIN	NO	NO					T4b	N0
[truncated: 55 more columns]
